# Supplementary material for: The Seasonal Dynamics and the Influence of Human Activities on Campus Outdoor Microbial Communities
Source: Front Microbiol. 2019 Jul 10;10:1579. doi: 10.3389/fmicb.2019.01579 (PMC6636667; doi:10.3389/fmicb.2019.01579)
Supplement: Supplementary file 2 [file Data_Sheet_1.xlsx]

## Sheet: Supplementary Dataset 1
Supplementary dataset 1. The mapping information of sample collection for all the samples used in this study. The information includes the sample ID, population density, environmental type, site, sample type, season, latitude, longitude, temperature and sample method. Alias was used to for sequencing sample labeling.
SampleID	Alias	Description	Population Density	Environmental Type	Site	Sample Type	Season	Time	Latitude	Longitude	Temperature（oC）	Sample method
WTFdormW	WTFdormW	samples collected at dorm in the western of the HUST campus in winter of 2015, replicate 1	II	dorm	W	ccdl	WT	Dec 2015	114.23′54.84"	30.23′54.84"	6.7	swab pre-moistened with 0.15M saline solution
WTFclassroomW	WTFclassroomW	samples collected at classroom in the western of the HUST campus in winter of 2015, replicate 1	I	classroom	W	ccdl	WT	Dec 2015	114.24′9.9"	30.24′9.9"	12.3	swab pre-moistened with 0.15M saline solution
WTFsportsfieldW	WTFplaygroundW	samples collected at playground in the western of the HUST campus in winter of 2015, replicate 1	II	sports field	W	others	WT	Dec 2015	114.24′4.6"	30.24′4.6"	12.7	swab pre-moistened with 0.15M saline solution
WTFcanteenW	WTFcanteenW	samples collected at canteen in the western of the HUST campus in winter of 2015, replicate 1	I	canteen	W	ccdl	WT	Dec 2015	114.24′6.91"	30.24′6.91"	7.1	swab pre-moistened with 0.15M saline solution
WTFhotelW	WTFhotelW	samples collected at hotel in the western of the HUST campus in winter of 2015, replicate 1	III	hotel	W	others	WT	Dec 2015	114.25′5.19"	30.25′5.19"	5.5	swab pre-moistened with 0.15M saline solution
WTFlibraryW	WTFlibraryW	samples collected at library in the western of the HUST campus in winter of 2015, replicate 1	II	library	W	ccdl	WT	Dec 2015	114.24′22.98"	30.24′22.98"	13.7	swab pre-moistened with 0.15M saline solution
WTFlakeW	WTFlakeW	samples collected at lake in the western of the HUST campus in winter of 2015, replicate 1	III	lake	W	others	WT	Dec 2015	114.24′33.39"	30.24′33.39"	12.9	swab pre-moistened with 0.15M saline solution
WTFgateW	WTFgateW	samples collected at gate in the western of the HUST campus in winter of 2015, replicate 1	II	gate	W	others	WT	Dec 2015	114.24′27.16"	30.24′27.16"	15.5	swab pre-moistened with 0.15M saline solution
WTFstationW	WTFstationW	samples collected at bus station in the western of the HUST campus in winter of 2015, replicate 1	I	station	W	others	WT	Dec 2015	114.24′24.19"	30.24′24.19"	8.6	swab pre-moistened with 0.15M saline solution
WTFclassroomM	WTFclassroomM	samples collected at classroom in the middle of the HUST campus in winter of 2015, replicate 1	I	classroom	M	ccdl	WT	Dec 2015	114.25′18.19"	30.25′18.19"	6.5	swab pre-moistened with 0.15M saline solution
WTFcanteenM	WTFcanteenM	samples collected at canteen in the middle of the HUST campus in winter of 2015, replicate 1	I	canteen	M	ccdl	WT	Dec 2015	114.24′33.65"	30.24′33.65"	8.4	swab pre-moistened with 0.15M saline solution
WTFclinicM	WTFinfirmaryM	samples collected at infirmary in the middle of the HUST campus in winter of 2015, replicate 1	II	clinic	M	others	WT	Dec 2015	114.24′31.61"	30.24′31.61"	24	swab pre-moistened with 0.15M saline solution
WTFstationM	WTFstationM	samples collected at bus station in the middle of the HUST campus in winter of 2015, replicate 1	I	station	M	others	WT	Dec 2015	114.24′36.09"	30.24′36.09"	7.5	swab pre-moistened with 0.15M saline solution
WTFlakeM	WTFlakeM	samples collected at lake in the middle of the HUST campus in winter of 2015, replicate 1	III	lake	M	others	WT	Dec 2015	114.25′42..84"	30.25′42..84"	16.7	swab pre-moistened with 0.15M saline solution
WTFgateM	WTFgateM	samples collected at gate in the middle of the HUST campus in winter of 2015, replicate 1	III	gate	M	others	WT	Dec 2015	114.24′41.69"	30.24′41.69"	3.4	swab pre-moistened with 0.15M saline solution
WTFsportsfieldM	WTFplaygroundM	samples collected at playground in the middle of the HUST campus in winter of 2015, replicate 1	II	sports field	M	others	WT	Dec 2015	114.24′46.25"	30.24′46.25"	24	swab pre-moistened with 0.15M saline solution
WTFlibraryM	WTFlibraryM	samples collected at library in the middle of the HUST campus in winter of 2015, replicate 1	III	library	M	ccdl	WT	Dec 2015	114.24′44.56"	30.24′44.56"	10.1	swab pre-moistened with 0.15M saline solution
WTFdormM	WTFdormM	samples collected at dorm in the middle of the HUST campus in winter of 2015, replicate 1	II	dorm	M	ccdl	WT	Dec 2015	114.24′55.85"	30.24′55.85"	11.4	swab pre-moistened with 0.15M saline solution
WTFhotelM	WTFhotelM	samples collected at hotel in the middle of the HUST campus in winter of 2015, replicate 1	III	hotel	M	others	WT	Dec 2015	114.25′5.19"	30.25′5.19"	8.7	swab pre-moistened with 0.15M saline solution
WTFlakeE	WTFlakeE	samples collected at lake in the eastern of the HUST campus in winter of 2015, replicate 1	III	lake	E	others	WT	Dec 2015	114.25′21.1"	30.25′21.1"	5.3	swab pre-moistened with 0.15M saline solution
WTFcanteenE	WTFcanteenE	samples collected at canteen in the eastern of the HUST campus in winter of 2015, replicate 1	I	canteen	E	ccdl	WT	Dec 2015	114.25′55.07"	30.25′55.07"	24.7	swab pre-moistened with 0.15M saline solution
WTFhotelE	WTFhotelE	samples collected at hotel in the eastern of the HUST campus in winter of 2015, replicate 1	III	hotel	E	others	WT	Dec 2015	114.25′35.13"	30.25′35.13"	6.5	swab pre-moistened with 0.15M saline solution
WTFclassroomE	WTFclassroomE	samples collected at classroom in the eastern of the HUST campus in winter of 2015, replicate 1	I	classroom	E	ccdl	WT	Dec 2015	114.25′13.62"	30.25′13.62"	25.6	swab pre-moistened with 0.15M saline solution
WTFsportsfieldE	WTFplaygroundE	samples collected at playground in the eastern of the HUST campus in winter of 2015, replicate 1	II	sports field	E	others	WT	Dec 2015	114.25′37.62"	30.25′37.62"	11.9	swab pre-moistened with 0.15M saline solution
WTFstationE	WTFstationE	samples collected at bus station in the eastern of the HUST campus in winter of 2015, replicate 1	I	station	E	others	WT	Dec 2015	114.25′38.76"	30.25′38.76"	14.8	swab pre-moistened with 0.15M saline solution
WTFdormE	WTFdormE	samples collected at dorm in the eastern of the HUST campus in winter of 2015, replicate 1	II	dorm	E	ccdl	WT	Dec 2015	114.25′38.66"	30.25′38.66"	13	swab pre-moistened with 0.15M saline solution
WTFgateE	WTFgateE	samples collected at gate in the eastern of the HUST campus in winter of 2015, replicate 1	III	gate	E	others	WT	Dec 2015	114.25′38.91"	30.25′38.91"	7.8	swab pre-moistened with 0.15M saline solution
WTSdormW	WTSdormW	samples collected at dorm in the western of the HUST campus in winter of 2015, replicate 2	II	dorm	W	ccdl	WT	Dec 2015	114.23′54.84"	30.23′54.84"	8.3	swab pre-moistened with 0.15M saline solution
WTSclassroomW	WTSclassroomW	samples collected at classroom in the western of the HUST campus in winter of 2015, replicate 2	I	classroom	W	ccdl	WT	Dec 2015	114.24′9.9"	30.24′9.9"	10.38	swab pre-moistened with 0.15M saline solution
WTSsportsfieldW	WTSplaygroundW	samples collected at playground in the western of the HUST campus in winter of 2015, replicate 2	II	sports field	W	others	WT	Dec 2015	114.24′4.6"	30.24′4.6"	11.2	swab pre-moistened with 0.15M saline solution
WTScanteenW	WTScanteenW	samples collected at canteen in the western of the HUST campus in winter of 2015, replicate 2	I	canteen	W	ccdl	WT	Dec 2015	114.24′6.91"	30.24′6.91"	9.7	swab pre-moistened with 0.15M saline solution
WTShotelW	WTShotelW	samples collected at hotel in the western of the HUST campus in winter of 2015, replicate 2	III	hotel	W	others	WT	Dec 2015	114.25′5.19"	30.25′5.19"	8.9	swab pre-moistened with 0.15M saline solution
WTSlibraryW	WTSlibraryW	samples collected at library in the western of the HUST campus in winter of 2015, replicate 2	II	library	W	ccdl	WT	Dec 2015	114.24′22.98"	30.24′22.98"	9.6	swab pre-moistened with 0.15M saline solution
WTSlakeW	WTSlakeW	samples collected at lake in the western of the HUST campus in winter of 2015, replicate 2	III	lake	W	others	WT	Dec 2015	114.24′33.39"	30.24′33.39"	7.1	swab pre-moistened with 0.15M saline solution
WTSgateW	WTSgateW	samples collected at gate in the western of the HUST campus in winter of 2015, replicate 2	II	gate	W	others	WT	Dec 2015	114.24′27.16"	30.24′27.16"	9.9	swab pre-moistened with 0.15M saline solution
WTSstationW	WTSstationW	samples collected at bus station in the western of the HUST campus in winter of 2015, replicate 2	I	station	W	others	WT	Dec 2015	114.24′24.19"	30.24′24.19"	7.3	swab pre-moistened with 0.15M saline solution
WTSclassroomM	WTSclassroomM	samples collected at classroom in the middle of the HUST campus in winter of 2015, replicate 2	I	classroom	M	ccdl	WT	Dec 2015	114.25′18.19"	30.25′18.19"	8.2	swab pre-moistened with 0.15M saline solution
WTScanteenM	WTScanteenM	samples collected at canteen in the middle of the HUST campus in winter of 2015, replicate 2	I	canteen	M	ccdl	WT	Dec 2015	114.24′33.65"	30.24′33.65"	10.5	swab pre-moistened with 0.15M saline solution
WTSclinicM	WTSinfirmaryM	samples collected at bus station in the middle of the HUST campus in winter of 2015, replicate 2	II	clinic	M	others	WT	Dec 2015	114.24′31.61"	30.24′31.61"	11.2	swab pre-moistened with 0.15M saline solution
WTSstationM	WTSstationM	samples collected at infirmary in the middle of the HUST campus in winter of 2015, replicate 2	I	station	M	others	WT	Dec 2015	114.24′36.09"	30.24′36.09"	8.5	swab pre-moistened with 0.15M saline solution
WTSlakeM	WTSlakeM	samples collected at lake in the middle of the HUST campus in winter of 2015, replicate 2	III	lake	M	others	WT	Dec 2015	114.25′42..84"	30.25′42..84"	8.6	swab pre-moistened with 0.15M saline solution
WTSgateM	WTSgateM	samples collected at gate in the middle of the HUST campus in winter of 2015, replicate 2	III	gate	M	others	WT	Dec 2015	114.24′41.69"	30.24′41.69"	9.2	swab pre-moistened with 0.15M saline solution
WTSsportsfieldM	WTSplaygroundM	samples collected at playground in the middle of the HUST campus in winter of 2015, replicate 2	II	sports field	M	others	WT	Dec 2015	114.24′46.25"	30.24′46.25"	11.1	swab pre-moistened with 0.15M saline solution
WTSlibraryM	WTSlibraryM	samples collected at library in the middle of the HUST campus in winter of 2015, replicate 2	III	library	M	ccdl	WT	Dec 2015	114.24′44.56"	30.24′44.56"	8.6	swab pre-moistened with 0.15M saline solution
WTSdormM	WTSdormM	samples collected at dorm in the middle of the HUST campus in winter of 2015, replicate 2	II	dorm	M	ccdl	WT	Dec 2015	114.24′55.85"	30.24′55.85"	9.3	swab pre-moistened with 0.15M saline solution
WTShotelM	WTShotelM	samples collected at hotel in the middle of the HUST campus in winter of 2015, replicate 2	III	hotel	M	others	WT	Dec 2015	114.25′5.19"	30.25′5.19"	8.3	swab pre-moistened with 0.15M saline solution
WTSlakeE	WTSlakeE	samples collected at lake in the eastern of the HUST campus in winter of 2015, replicate 2	III	lake	E	others	WT	Dec 2015	114.25′21.1"	30.25′21.1"	9.8	swab pre-moistened with 0.15M saline solution
WTScanteenE	WTScanteenE	samples collected at canteen in the eastern of the HUST campus in winter of 2015, replicate 2	I	canteen	E	ccdl	WT	Dec 2015	114.25′55.07"	30.25′55.07"	12.3	swab pre-moistened with 0.15M saline solution
WTShotelE	WTShotelE	samples collected at hotel in the eastern of the HUST campus in winter of 2015, replicate 2	III	hotel	E	others	WT	Dec 2015	114.25′35.13"	30.25′35.13"	8.8	swab pre-moistened with 0.15M saline solution
WTSlibraryE	WTSlibraryE	samples collected at bus station in the eastern of the HUST campus in winter of 2015, replicate 2	II	library	E	ccdl	WT	Dec 2015	114.25′37.53"	30.25′37.53"	9.3	swab pre-moistened with 0.15M saline solution
WTSstationE	WTSstationE	samples collected at library in the eastern of the HUST campus in winter of 2015, replicate 2	I	station	E	others	WT	Dec 2015	114.25′38.76"	30.25′38.76"	9.8	swab pre-moistened with 0.15M saline solution
WTSdormE	WTSdormE	samples collected at dorm in the eastern of the HUST campus in winter of 2015, replicate 2	II	dorm	E	ccdl	WT	Dec 2015	114.25′38.66"	30.25′38.66"	10.2	swab pre-moistened with 0.15M saline solution
WTSgateE	WTSgateE	samples collected at gate in the eastern of the HUST campus in winter of 2015, replicate 2	III	gate	E	others	WT	Dec 2015	114.25′38.91"	30.25′38.91"	9.3	swab pre-moistened with 0.15M saline solution
WTTdormW	WTTdormW	samples collected at dorm in the eastern of the HUST campus in winter of 2015, replicate 3	II	dorm	W	ccdl	WT	Dec 2015	114.23′54.84"	30.23′54.84"	8	swab pre-moistened with 0.15M saline solution
WTTclassroomW	WTTclassroomW	samples collected at classroom in the western of the HUST campus in winter of 2015, replicate 3	I	classroom	W	ccdl	WT	Dec 2015	114.24′9.9"	30.24′9.9"	8.6	swab pre-moistened with 0.15M saline solution
WTTsportsfieldW	WTTplaygroundW	samples collected at playground in the western of the HUST campus in winter of 2015, replicate 3	II	sports field	W	others	WT	Dec 2015	114.24′4.6"	30.24′4.6"	9.4	swab pre-moistened with 0.15M saline solution
WTTcanteenW	WTTcanteenW	samples collected at canteen in the western of the HUST campus in winter of 2015, replicate 3	I	canteen	W	ccdl	WT	Dec 2015	114.24′6.91"	30.24′6.91"	8.4	swab pre-moistened with 0.15M saline solution
WTTlibraryW	WTTlibraryW	samples collected at library in the western of the HUST campus in winter of 2015, replicate 3	II	library	W	ccdl	WT	Dec 2015	114.24′22.98"	30.24′22.98"	10.6	swab pre-moistened with 0.15M saline solution
WTTlakeW	WTTlakeW	samples collected at lake in the western of the HUST campus in winter of 2015, replicate 3	III	lake	W	others	WT	Dec 2015	114.24′33.39"	30.24′33.39"	7.7	swab pre-moistened with 0.15M saline solution
WTTgateW	WTTgateW	samples collected at gate in the western of the HUST campus in winter of 2015, replicate 3	II	gate	W	others	WT	Dec 2015	114.24′27.16"	30.24′27.16"	10.7	swab pre-moistened with 0.15M saline solution
WTTstationW	WTTstationW	samples collected at bus station in the western of the HUST campus in winter of 2015, replicate 3	I	station	W	others	WT	Dec 2015	114.24′24.19"	30.24′24.19"	7.8	swab pre-moistened with 0.15M saline solution
WTTclassroomM	WTTclassroomM	samples collected at classroom in the middle of the HUST campus in winter of 2015, replicate 3	I	classroom	M	ccdl	WT	Dec 2015	114.25′18.19"	30.25′18.19"	7.9	swab pre-moistened with 0.15M saline solution
WTTcanteenM	WTTcanteenM	samples collected at canteen in the middle of the HUST campus in winter of 2015, replicate 3	I	canteen	M	ccdl	WT	Dec 2015	114.24′33.65"	30.24′33.65"	11.5	swab pre-moistened with 0.15M saline solution
WTTclinicM	WTTinfirmaryM	samples collected at infirmary in the middle of the HUST campus in winter of 2015, replicate 3	II	clinic	M	others	WT	Dec 2015	114.24′31.61"	30.24′31.61"	19.8	swab pre-moistened with 0.15M saline solution
WTTstationM	WTTstationM	samples collected at bus station in the middle of the HUST campus in winter of 2015, replicate 3	I	station	M	others	WT	Dec 2015	114.24′36.09"	30.24′36.09"	9.8	swab pre-moistened with 0.15M saline solution
WTTlakeM	WTTlakeM	samples collected at lake in the middle of the HUST campus in winter of 2015, replicate 3	III	lake	M	others	WT	Dec 2015	114.25′42..84"	30.25′42..84"	10.4	swab pre-moistened with 0.15M saline solution
WTTlibraryM	WTTlibraryM	samples collected at library in the middle of the HUST campus in winter of 2015, replicate 3	III	library	M	ccdl	WT	Dec 2015	114.24′44.56"	30.24′44.56"	8.4	swab pre-moistened with 0.15M saline solution
WTTdormM	WTTdormM	samples collected at dorm in the middle of the HUST campus in winter of 2015, replicate 3	II	dorm	M	ccdl	WT	Dec 2015	114.24′55.85"	30.24′55.85"	10.7	swab pre-moistened with 0.15M saline solution
WTThillM	WTThillM	samples collected at hill in the middle of the HUST campus in winter of 2015, replicate 3	III	hill	M	others	WT	Dec 2015	114.24′29.6"	30.24′29.6"	10.7	swab pre-moistened with 0.15M saline solution
WTThillW	WTThillW	samples collected at hill in the western of the HUST campus in winter of 2015, replicate 3	III	hill	W	others	WT	Dec 2015	114.24′41.55"	30.24′41.55"	6.2	swab pre-moistened with 0.15M saline solution
WTTlakeE	WTTlakeE	samples collected at lake in the eastern of the HUST campus in winter of 2015, replicate 3	III	lake	E	others	WT	Dec 2015	114.25′21.1"	30.25′21.1"	8.1	swab pre-moistened with 0.15M saline solution
WTTcanteenE	WTTcanteenE	samples collected at canteen in the eastern of the HUST campus in winter of 2015, replicate 3	I	canteen	E	ccdl	WT	Dec 2015	114.25′55.07"	30.25′55.07"	15	swab pre-moistened with 0.15M saline solution
WTThotelE	WTThotelE	samples collected at hotel in the eastern of the HUST campus in winter of 2015, replicate 3	III	hotel	E	others	WT	Dec 2015	114.25′35.13"	30.25′35.13"	7.5	swab pre-moistened with 0.15M saline solution
WTTclinicE	WTTinfirmaryE	samples collected at infirmary in the eastern of the HUST campus in winter of 2015, replicate 3	II	clinic	E	others	WT	Dec 2015	114.25′34.86"	30.25′34.86"	5.4	swab pre-moistened with 0.15M saline solution
WTTlibraryE	WTTlibraryE	samples collected at library in the eastern of the HUST campus in winter of 2015, replicate 3	II	library	E	ccdl	WT	Dec 2015	114.25′37.53"	30.25′37.53"	7.8	swab pre-moistened with 0.15M saline solution
WTTsportsfieldE	WTTplaygroundE	samples collected at playground in the eastern of the HUST campus in winter of 2015, replicate 3	II	sports field	E	others	WT	Dec 2015	114.25′37.62"	30.25′37.62"	16.8	swab pre-moistened with 0.15M saline solution
WTTstationE	WTTstationE	samples collected at bus station in the eastern of the HUST campus in winter of 2015, replicate 3	I	station	E	others	WT	Dec 2015	114.25′38.76"	30.25′38.76"	15.8	swab pre-moistened with 0.15M saline solution
WTTdormE	WTTdormE	samples collected at dorm in the eastern of the HUST campus in winter of 2015, replicate 3	II	dorm	E	ccdl	WT	Dec 2015	114.25′38.66"	30.25′38.66"	13.7	swab pre-moistened with 0.15M saline solution
WTTgateE	WTTgateE	samples collected at gate in the eastern of the HUST campus in winter of 2015, replicate 3	III	gate	E	others	WT	Dec 2015	114.25′38.91"	30.25′38.91"	6.2	swab pre-moistened with 0.15M saline solution
SPFdormW	SPF01	samples collected at dorm in the western of the HUST campus in spring of 2016, replicate 1	II	dorm	W	ccdl	SP	Mar 2016	114.23′54.84"	30.23′54.84"	24.7	swab pre-moistened with 0.15M saline solution
SPFclassroomW	SPF02	samples collected at classroom in the western of the HUST campus in spring of 2016, replicate 1	I	classroom	W	ccdl	SP	Mar 2016	114.24′9.9"	30.24′9.9"	30.4	swab pre-moistened with 0.15M saline solution
SPFsportsfieldW	SPF03	samples collected at playground in the western of the HUST campus in spring of 2016, replicate 1	II	sports field	W	others	SP	Mar 2016	114.24′4.6"	30.24′4.6"	31.4	swab pre-moistened with 0.15M saline solution
SPFcanteenW	SPF04	samples collected at canteen in the western of the HUST campus in spring of 2016, replicate 1	I	canteen	W	ccdl	SP	Mar 2016	114.24′6.91"	30.24′6.91"	23.5	swab pre-moistened with 0.15M saline solution
SPFhotelW	SPF05	samples collected at hotel in the western of the HUST campus in spring of 2016, replicate 1	III	hotel	W	others	SP	Mar 2016	114.25′5.19"	30.25′5.19"	21.9	swab pre-moistened with 0.15M saline solution
SPFlibraryW	SPF06	samples collected at library in the western of the HUST campus in spring of 2016, replicate 1	II	library	W	ccdl	SP	Mar 2016	114.24′22.98"	30.24′22.98"	27.6	swab pre-moistened with 0.15M saline solution
SPFlakeW	SPF07	samples collected at lake in the western of the HUST campus in spring of 2016, replicate 1	III	lake	W	others	SP	Mar 2016	114.24′33.39"	30.24′33.39"	19.1	swab pre-moistened with 0.15M saline solution
SPFgateW	SPF08	samples collected at gate in the western of the HUST campus in spring of 2016, replicate 1	II	gate	W	others	SP	Mar 2016	114.24′27.16"	30.24′27.16"	30.5	swab pre-moistened with 0.15M saline solution
SPFstationW	SPF09	samples collected at bus station in the western of the HUST campus in spring of 2016, replicate 1	I	station	W	others	SP	Mar 2016	114.24′24.19"	30.24′24.19"	15.8	swab pre-moistened with 0.15M saline solution
SPFcanteenM	SPF11	samples collected at canteen in the western of the HUST campus in spring of 2016, replicate 1	I	canteen	M	ccdl	SP	Mar 2016	114.24′33.65"	30.24′33.65"	21.8	swab pre-moistened with 0.15M saline solution
SPFclinicM	SPF12	samples collected at infirmary in the western of the HUST campus in spring of 2016, replicate 1	II	clinic	M	others	SP	Mar 2016	114.24′31.61"	30.24′31.61"	31.6	swab pre-moistened with 0.15M saline solution
SPFstationM	SPF13	samples collected at bus station in the middle of the HUST campus in spring of 2016, replicate 1	I	station	M	others	SP	Mar 2016	114.24′36.09"	30.24′36.09"	14.2	swab pre-moistened with 0.15M saline solution
SPFgateM	SPF15	samples collected at gate in the middle of the HUST campus in spring of 2016, replicate 1	III	gate	M	others	SP	Mar 2016	114.24′41.69"	30.24′41.69"	15.3	swab pre-moistened with 0.15M saline solution
SPFsportsfieldM	SPF16	samples collected at playground in the middle of the HUST campus in spring of 2016, replicate 1	II	sports field	M	others	SP	Mar 2016	114.24′46.25"	30.24′46.25"	19.6	swab pre-moistened with 0.15M saline solution
SPFlibraryM	SPF17	samples collected at library in the middle of the HUST campus in spring of 2016, replicate 1	III	library	M	ccdl	SP	Mar 2016	114.24′44.56"	30.24′44.56"	14.1	swab pre-moistened with 0.15M saline solution
SPFdormM	SPF18	samples collected at dorm in the middle of the HUST campus in spring of 2016, replicate 1	II	dorm	M	ccdl	SP	Mar 2016	114.24′55.85"	30.24′55.85"	18.2	swab pre-moistened with 0.15M saline solution
SPFhotelM	SPF19	samples collected at hotel in the middle of the HUST campus in spring of 2016, replicate 1	III	hotel	M	others	SP	Mar 2016	114.25′5.19"	30.25′5.19"	16.6	swab pre-moistened with 0.15M saline solution
SPFhillM	SPF21	samples collected at hill the in middle of the HUST campus in spring of 2016, replicate 1	III	hill	M	others	SP	Mar 2016	114.24′29.6"	30.24′29.6"	19.5	swab pre-moistened with 0.15M saline solution
SPFclassroomE	SPF28	samples collected at classroom in the eastern of the HUST campus in spring of 2016, replicate 1	I	classroom	E	ccdl	SP	Mar 2016	114.25′13.62"	30.25′13.62"	26	swab pre-moistened with 0.15M saline solution
SPFstationE	SPF30	samples collected at bus station in the eastern of the HUST campus in spring of 2016, replicate 1	I	station	E	others	SP	Mar 2016	114.25′38.76"	30.25′38.76"	21.6	swab pre-moistened with 0.15M saline solution
SPFdormE	SPF31	samples collected at dorm in the eastern of the HUST campus in spring of 2016, replicate 1	II	dorm	E	ccdl	SP	Mar 2016	114.25′38.66"	30.25′38.66"	17.6	swab pre-moistened with 0.15M saline solution
SPFgateE	SPF32	samples collected at gate in the eastern of the HUST campus in spring of 2016, replicate 1	III	gate	E	others	SP	Mar 2016	114.25′38.91"	30.25′38.91"	17.8	swab pre-moistened with 0.15M saline solution
SPSdormW	SPS01	samples collected at dorm in the western of the HUST campus in spring of 2016, replicate 2	II	dorm	W	ccdl	SP	Apr 2016	114.23′54.84"	30.23′54.84"	22.9	swab pre-moistened with 0.15M saline solution
SPSclassroomW	SPS02	samples collected at classroom in the western of the HUST campus in spring of 2016, replicate 2	I	classroom	W	ccdl	SP	Apr 2016	114.24′9.9"	30.24′9.9"	34.6	swab pre-moistened with 0.15M saline solution
SPSsportsfieldW	SPS03	samples collected at playground in the western of the HUST campus in spring of 2016, replicate 2	II	sports field	W	others	SP	Apr 2016	114.24′4.6"	30.24′4.6"	38.3	swab pre-moistened with 0.15M saline solution
SPScanteenW	SPS04	samples collected at canteen in the western of the HUST campus in spring of 2016, replicate 2	I	canteen	W	ccdl	SP	Apr 2016	114.24′6.91"	30.24′6.91"	24.7	swab pre-moistened with 0.15M saline solution
SPShotelW	SPS05	samples collected at hotel in the western of the HUST campus in spring of 2016, replicate 2	III	hotel	W	others	SP	Apr 2016	114.25′5.19"	30.25′5.19"	31.2	swab pre-moistened with 0.15M saline solution
SPSclassroomM	SPS10	samples collected at classroom in the middle of the HUST campus in spring of 2016, replicate 2	I	classroom	M	ccdl	SP	Apr 2016	114.25′18.19"	30.25′18.19"	22.4	swab pre-moistened with 0.15M saline solution
SPSstationM	SPS13	samples collected at bus station in the middle of the HUST campus in spring of 2016, replicate 2	I	station	M	others	SP	Apr 2016	114.24′36.09"	30.24′36.09"	24.4	swab pre-moistened with 0.15M saline solution
SPSsportsfieldM	SPS16	samples collected at playground in the middle of the HUST campus in spring of 2016, replicate 2	II	sports field	M	others	SP	Apr 2016	114.24′46.25"	30.24′46.25"	37.1	swab pre-moistened with 0.15M saline solution
SPSlibraryM	SPS17	samples collected at library in the middle of the HUST campus in spring of 2016, replicate 2	III	library	M	ccdl	SP	Apr 2016	114.24′44.56"	30.24′44.56"	24.9	swab pre-moistened with 0.15M saline solution
SPSdormM	SPS18	samples collected at dorm in the middle of the HUST campus in spring of 2016, replicate 2	II	dorm	M	ccdl	SP	Apr 2016	114.24′55.85"	30.24′55.85"	22.4	swab pre-moistened with 0.15M saline solution
SPShotelM	SPS19	samples collected at hotel in the middle of the HUST campus in spring of 2016, replicate 2	III	hotel	M	others	SP	Apr 2016	114.25′5.19"	30.25′5.19"	22.6	swab pre-moistened with 0.15M saline solution
SPSlakeE	SPS23	samples collected at lake in the eastern of the HUST campus in spring of 2016, replicate 2	III	lake	E	others	SP	Apr 2016	114.25′21.1"	30.25′21.1"	20.9	swab pre-moistened with 0.15M saline solution
SPShotelE	SPS25	samples collected at hote inl the eastern of the HUST campus in spring of 2016, replicate 2	III	hotel	E	others	SP	Apr 2016	114.25′35.13"	30.25′35.13"	20.5	swab pre-moistened with 0.15M saline solution
SPSclinicE	SPS26	samples collected at infirmary in the eastern of the HUST campus in spring of 2016, replicate 2	II	clinic	E	others	SP	Apr 2016	114.25′34.86"	30.25′34.86"	19.6	swab pre-moistened with 0.15M saline solution
SPSlibraryE	SPS27	samples collected at library in the eastern of the HUST campus in spring of 2016, replicate 2	II	library	E	ccdl	SP	Apr 2016	114.25′37.53"	30.25′37.53"	27.5	swab pre-moistened with 0.15M saline solution
SPSstationE	SPS30	samples collected at bus station in the eastern of the HUST campus in spring of 2016, replicate 2	I	station	E	others	SP	Apr 2016	114.25′38.76"	30.25′38.76"	25.7	swab pre-moistened with 0.15M saline solution
SPSdormE	SPS31	samples collected at dorm in the eastern of the HUST campus in spring of 2016, replicate 2	II	dorm	E	ccdl	SP	Apr 2016	114.25′38.66"	30.25′38.66"	30.9	swab pre-moistened with 0.15M saline solution
SPTdormW	SPT01	samples collected at dorm in the western of the HUST campus in spring of 2016, replicate 3	II	dorm	W	ccdl	SP	Apr 2016	114.23′54.84"	30.23′54.84"	30.1	swab pre-moistened with 0.15M saline solution
SPThotelW	SPT05	samples collected at hotel in the western of the HUST campus in spring of 2016, replicate 3	III	hotel	W	others	SP	Apr 2016	114.25′5.19"	30.25′5.19"	35.4	swab pre-moistened with 0.15M saline solution
SPTlakeW	SPT07	samples collected at lake in the western of the HUST campus in spring of 2016, replicate 3	III	lake	W	others	SP	Apr 2016	114.24′33.39"	30.24′33.39"	26.4	swab pre-moistened with 0.15M saline solution
SPTgateW	SPT08	samples collected at gate in the western of the HUST campus in spring of 2016, replicate 3	II	gate	W	others	SP	Apr 2016	114.24′27.16"	30.24′27.16"	37	swab pre-moistened with 0.15M saline solution
SPTstationW	SPT09	samples collected at bus station in the western of the HUST campus in spring of 2016, replicate 3	I	station	W	others	SP	Apr 2016	114.24′24.19"	30.24′24.19"	21.9	swab pre-moistened with 0.15M saline solution
SPTcanteenM	SPT11	samples collected at canteen in the middle of the HUST campus in spring of 2016, replicate 3	I	canteen	M	ccdl	SP	Apr 2016	114.24′33.65"	30.24′33.65"	23.1	swab pre-moistened with 0.15M saline solution
SPTclinicM	SPT12	samples collected at infirmary in the middle of the HUST campus in spring of 2016, replicate 3	II	clinic	M	others	SP	Apr 2016	114.24′31.61"	30.24′31.61"	39.5	swab pre-moistened with 0.15M saline solution
SPTstationM	SPT13	samples collected at bus station in the middle of the HUST campus in spring of 2016, replicate 3	I	station	M	others	SP	Apr 2016	114.24′36.09"	30.24′36.09"	22	swab pre-moistened with 0.15M saline solution
SPTgateM	SPT15	samples collected at gate in the middle of the HUST campus in spring of 2016, replicate 3	III	gate	M	others	SP	Apr 2016	114.24′41.69"	30.24′41.69"	32.5	swab pre-moistened with 0.15M saline solution
SPTlibraryM	SPT17	samples collected at library in the middle of the HUST campus in spring of 2016, replicate 3	III	library	M	ccdl	SP	Apr 2016	114.24′44.56"	30.24′44.56"	24.2	swab pre-moistened with 0.15M saline solution
SPTdormM	SPT18	samples collected at dorm in the middle of the HUST campus in spring of 2016, replicate 3	II	dorm	M	ccdl	SP	Apr 2016	114.24′55.85"	30.24′55.85"	24.3	swab pre-moistened with 0.15M saline solution
SPThotelM	SPT19	samples collected at hotel in the middle of the HUST campus in spring of 2016, replicate 3	III	hotel	M	others	SP	Apr 2016	114.25′5.19"	30.25′5.19"	25	swab pre-moistened with 0.15M saline solution
SPThillE	SPT20	samples collected at hill in the eastern of the HUST campus in spring of 2016, replicate 3	III	hill	E	others	SP	Apr 2016	114.24′21.33"	30.24′21.33"	33.4	swab pre-moistened with 0.15M saline solution
SPThillM	SPT21	samples collected at hill in the middle of the HUST campus in spring of 2016, replicate 3	III	hill	M	others	SP	Apr 2016	114.24′29.6"	30.24′29.6"	33	swab pre-moistened with 0.15M saline solution
SPTlakeE	SPT23	samples collected at lake in the eastern of the HUST campus in spring of 2016, replicate 3	III	lake	E	others	SP	Apr 2016	114.25′21.1"	30.25′21.1"	37.4	swab pre-moistened with 0.15M saline solution
SPTlibraryE	SPT27	samples collected at library in the eastern of the HUST campus in spring of 2016, replicate 3	II	library	E	ccdl	SP	Apr 2016	114.25′37.53"	30.25′37.53"	28.3	swab pre-moistened with 0.15M saline solution
SPTdormE	SPT31	samples collected at dorm in the eastern of the HUST campus in spring of 2016, replicate 3	II	dorm	E	ccdl	SP	Apr 2016	114.25′38.66"	30.25′38.66"	35.4	swab pre-moistened with 0.15M saline solution
SMdormW	SM01	samples collected at dorm in the western of the HUST campus in summer of 2016	II	dorm	W	ccdl	SM	Jun 2016	114.23′54.84"	30.23′54.84"	28.3	swab pre-moistened with 0.15M saline solution
SMclassroomW	SM02	samples collected at classroom in the western of the HUST campus in summer of 2016	I	classroom	W	ccdl	SM	Jun 2016	114.24′9.9"	30.24′9.9"	32.6	swab pre-moistened with 0.15M saline solution
SMgateW	SM08	samples collected at gate in the western of the HUST campus in summer of 2016	II	gate	W	others	SM	Jun 2016	114.24′27.16"	30.24′27.16"	34.6	swab pre-moistened with 0.15M saline solution
SMstationW	SM09	samples collected at bus station in the western of the HUST campus in summer of 2016	I	station	W	others	SM	Jun 2016	114.24′24.19"	30.24′24.19"	30	swab pre-moistened with 0.15M saline solution
SMcanteenW	SM11	samples collected at canteen in the western of the HUST campus in summer of 2016	I	canteen	W	ccdl	SM	Jun 2016	114.24′33.65"	30.24′33.65"	24	swab pre-moistened with 0.15M saline solution
SMclinicM	SM12	samples collected at infirmary in the middle of the HUST campus in summer of 2016	II	clinic	M	others	SM	Jun 2016	114.24′31.61"	30.24′31.61"	23.7	swab pre-moistened with 0.15M saline solution
SMlibraryM	SM17	samples collected at library in the middle of the HUST campus in summer of 2016	III	library	M	ccdl	SM	Jun 2016	114.24′44.56"	30.24′44.56"	25.4	swab pre-moistened with 0.15M saline solution
SMdormM	SM18	samples collected at dorm in the middle of the HUST campus in summer of 2016	II	dorm	M	ccdl	SM	Jun 2016	114.24′55.85"	30.24′55.85"	29.4	swab pre-moistened with 0.15M saline solution
SMhillE	SM20	samples collected at hill in the eastern of the HUST campus in summer of 2016	III	hill	E	others	SM	Jun 2016	114.24′21.33"	30.24′21.33"	27	swab pre-moistened with 0.15M saline solution
SMlakeE	SM23	samples collected at lake in the eastern of the HUST campus in summer of 2016	III	lake	E	others	SM	Jun 2016	114.25′21.1"	30.25′21.1"	30.4	swab pre-moistened with 0.15M saline solution
SMcanteenM	SM24	samples collected at canteen in the western of the HUST campus in summer of 2016	I	canteen	M	ccdl	SM	Jun 2016	114.25′55.07"	30.25′59.74"	24	swab pre-moistened with 0.15M saline solution
SMlibraryE	SM27	samples collected at library in the eastern of the HUST campus in summer of 2016	II	library	E	ccdl	SM	Jun 2016	114.25′35.13"	30.25′35.13"	23.4	swab pre-moistened with 0.15M saline solution
SMclinicE	SM26	samples collected at infirmary in the eastern of the HUST campus in summer of 2016	II	clinic	E	others	SM	Jun 2016	114.25′34.86"	30.25′34.86"	38.4	swab pre-moistened with 0.15M saline solution
SMhotelE	SM25	samples collected at hotel in the eastern of the HUST campus in summer of 2016	II	hotel	E	others	SM	Jun 2016	114.25′37.53"	30.25′37.53"	34.5	swab pre-moistened with 0.15M saline solution
SMstationE	SM30	samples collected at bus station in the eastern of the HUST campus in summer of 2016	I	station	E	others	SM	Jun 2016	114.25′38.76"	30.25′38.76"	23.6	swab pre-moistened with 0.15M saline solution
SMdormE	SM31	samples collected at dorm in the eastern of the HUST campus in summer of 2016	II	dorm	E	ccdl	SM	Jun 2016	114.25′38.66"	30.25′38.66"	24	swab pre-moistened with 0.15M saline solution
ATFcanteenW	ATF04	samples collected at dorm in the western of the HUST campus in autumn of 2016, replicate 1	I	canteen	W	ccdl	AT	Sep 2016	114.24′6.91"	30.24′6.91"	31.6	swab pre-moistened with 0.15M saline solution
ATFhotelW	ATF05	samples collected at canteen in the western of the HUST campus in autumn of 2016, replicate 1	III	hotel	W	others	AT	Sep 2016	114.25′5.19"	30.25′5.19"	34.8	swab pre-moistened with 0.15M saline solution
ATFlakeW	ATF07	samples collected at lake in the western of the HUST campus in autumn of 2016, replicate 1	III	lake	W	others	AT	Sep 2016	114.24′33.39"	30.24′33.39"	34.9	swab pre-moistened with 0.15M saline solution
ATFstationW	ATF09	samples collected at bus station in the western of the HUST campus in autumn of 2016, replicate 1	I	station	W	others	AT	Sep 2016	114.24′24.19"	30.24′24.19"	26.6	swab pre-moistened with 0.15M saline solution
ATFclassroomM	ATF10	samples collected at classroom in the middle of the HUST campus in autumn of 2016, replicate 1	I	classroom	M	ccdl	AT	Sep 2016	114.25′18.19"	30.25′18.19"	32	swab pre-moistened with 0.15M saline solution
ATFclinicM	ATF12	samples collected at infirmary in the middle of the HUST campus in autumn of 2016, replicate 1	II	clinic	M	others	AT	Sep 2016	114.24′31.61"	30.24′31.61"	42.8	swab pre-moistened with 0.15M saline solution
ATFlakeM	ATF14	samples collected at lake in the middle of the HUST campus in autumn of 2016, replicate 1	III	lake	M	others	AT	Sep 2016	114.25′42..84"	30.25′42..84"	38.3	swab pre-moistened with 0.15M saline solution
ATFgateM	ATF15	samples collected at gate in the middle of the HUST campus in autumn of 2016, replicate 1	III	gate	M	others	AT	Sep 2016	114.24′41.69"	30.24′41.69"	40.8	swab pre-moistened with 0.15M saline solution
ATFlibraryM	ATF17	samples collected at library in the middle of the HUST campus in autumn of 2016, replicate 1	III	library	M	ccdl	AT	Sep 2016	114.24′44.56"	30.24′44.56"	28.3	swab pre-moistened with 0.15M saline solution
ATFdormM	ATF18	samples collected at dorm in the middle of the HUST campus in autumn of 2016, replicate 1	II	dorm	M	ccdl	AT	Sep 2016	114.24′55.85"	30.24′55.85"	18	swab pre-moistened with 0.15M saline solution
ATFlakeE	ATF23	samples collected at lake in the middle of the HUST campus in autumn of 2016, replicate 1	III	lake	E	others	AT	Sep 2016	114.25′21.1"	30.25′21.1"	37.8	swab pre-moistened with 0.15M saline solution
ATFlibraryE	ATF27	samples collected at library in the eastern of the HUST campus in autumn of 2016, replicate 1	II	library	E	ccdl	AT	Sep 2016	114.25′37.53"	30.25′37.53"	37.8	swab pre-moistened with 0.15M saline solution
ATFsportsfieldE	ATF29	samples collected at playground in the eastern of the HUST campus in autumn of 2016, replicate 1	II	sports field	E	others	AT	Sep 2016	114.25′37.62"	30.25′37.62"	44	swab pre-moistened with 0.15M saline solution
ATFstationM	ATF30	samples collected at bus station in the middle of the HUST campus in autumn of 2016, replicate 1	I	station	M	others	AT	Sep 2016	114.25′38.76"	30.25′38.76"	34.5	swab pre-moistened with 0.15M saline solution
ATFdormE	ATF31	samples collected at dorm in the eastern of the HUST campus in autumn of 2016, replicate 1	II	dorm	E	ccdl	AT	Sep 2016	114.25′38.66"	30.25′38.66"	31.2	swab pre-moistened with 0.15M saline solution
ATFgateE	ATF32	samples collected at gate in the eastern of the HUST campus in autumn of 2016, replicate 1	III	gate	E	others	AT	Sep 2016	114.25′38.91"	30.25′38.91"	34.6	swab pre-moistened with 0.15M saline solution
ATSlibraryW	ATS06	samples collected at library in the western of the HUST campus in autumn of 2016, replicate 2	II	library	W	ccdl	AT	Sep 2016	114.24′22.98"	30.24′22.98"	38.5	swab pre-moistened with 0.15M saline solution
ATSlakeW	ATS07	samples collected at lake in the western of the HUST campus in autumn of 2016, replicate 2	III	lake	W	others	AT	Sep 2016	114.24′33.39"	30.24′33.39"	34.7	swab pre-moistened with 0.15M saline solution
ATSgateW	ATS08	samples collected at gate in the western of the HUST campus in autumn of 2016, replicate 2	II	gate	W	others	AT	Sep 2016	114.24′27.16"	30.24′27.16"	39.5	swab pre-moistened with 0.15M saline solution
ATSclinicM	ATS12	samples collected at infirmary in the middle of the HUST campus in autumn of 2016, replicate 2	II	clinic	M	others	AT	Sep 2016	114.24′31.61"	30.24′31.61"	40.5	swab pre-moistened with 0.15M saline solution
ATSstationM	ATS13	samples collected at bus station in the middle of the HUST campus in autumn of 2016, replicate 2	I	station	M	others	AT	Sep 2016	114.24′36.09"	30.24′36.09"	28.4	swab pre-moistened with 0.15M saline solution
ATSlakeM	ATS14	samples collected at lake in the middle of the HUST campus in autumn of 2016, replicate 2	III	lake	M	others	AT	Sep 2016	114.25′42..84"	30.25′42..84"	37.5	swab pre-moistened with 0.15M saline solution
ATSgateM	ATS15	samples collected at gate in the middle of the HUST campus in autumn of 2016, replicate 2	III	gate	M	others	AT	Sep 2016	114.24′41.69"	30.24′41.69"	38	swab pre-moistened with 0.15M saline solution
ATSlakeE	ATS23	samples collected at lake in the eastern of the HUST campus in autumn of 2016, replicate 2	III	lake	E	others	AT	Sep 2016	114.25′21.1"	30.25′21.1"	31.3	swab pre-moistened with 0.15M saline solution
ATShotelE	ATS25	samples collected at hotel in the eastern of the HUST campus in autumn of 2016, replicate 2	III	hotel	E	others	AT	Sep 2016	114.25′35.13"	30.25′35.13"	26.9	swab pre-moistened with 0.15M saline solution
ATSclinicE	ATS26	samples collected at infirmary in the eastern of the HUST campus in autumn of 2016, replicate 2	II	clinic	E	others	AT	Sep 2016	114.25′34.86"	30.25′34.86"	27.7	swab pre-moistened with 0.15M saline solution
ATSsportsfieldE	ATS29	samples collected at playground in the eastern of the HUST campus in autumn of 2016, replicate 2	II	sports field	E	others	AT	Sep 2016	114.25′37.62"	30.25′37.62"	42.2	swab pre-moistened with 0.15M saline solution
ATSstationE	ATS30	samples collected at bus station in the eastern of the HUST campus in autumn of 2016, replicate 2	I	station	E	others	AT	Sep 2016	114.25′38.76"	30.25′38.76"	37	swab pre-moistened with 0.15M saline solution
ATSdormE	ATS31	samples collected at dorm in the eastern of the HUST campus in autumn of 2016, replicate 2	II	dorm	E	ccdl	AT	Sep 2016	114.25′38.66"	30.25′38.66"	37.1	swab pre-moistened with 0.15M saline solution
ATSgateE	ATS32	samples collected at gate in the eastern of the HUST campus in autumn of 2016, replicate 2	II	gate	E	others	AT	Sep 2016	114.25′38.91"	30.25′38.91"	32.7	swab pre-moistened with 0.15M saline solution
ATTdormW	ATT01	samples collected at dorm in the western of the HUST campus in autumn of 2016, replicate 3	II	dorm	W	ccdl	AT	Sep 2016	114.23′54.84"	30.23′54.84"	34.6	swab pre-moistened with 0.15M saline solution
ATTcanteenW	ATT04	samples collected at canteen in the western of the HUST campus in autumn of 2016, replicate 3	I	canteen	W	ccdl	AT	Sep 2016	114.24′6.91"	30.24′6.91"	29.4	swab pre-moistened with 0.15M saline solution
ATTlakeW	ATT07	samples collected at lake in the western of the HUST campus in autumn of 2016, replicate 3	III	lake	W	others	AT	Sep 2016	114.24′33.39"	30.24′33.39"	34.1	swab pre-moistened with 0.15M saline solution
ATThillE	ATT20	samples collected at hill in the eastern of the HUST campus in autumn of 2016, replicate 3	III	hill	E	others	AT	Sep 2016	114.24′21.33"	30.24′21.33"	28.7	swab pre-moistened with 0.15M saline solution
ATTlakeE	ATT23	samples collected at lake in the eastern of the HUST campus in autumn of 2016, replicate 3	III	lake	E	others	AT	Sep 2016	114.25′21.1"	30.25′21.1"	32	swab pre-moistened with 0.15M saline solution
ATTclinicE	ATT26	samples collected at infirmary in the eastern of the HUST campus in autumn of 2016, replicate 3	II	clinic	E	others	AT	Sep 2016	114.25′34.86"	30.25′34.86"	27.9	swab pre-moistened with 0.15M saline solution
ATTsportsfieldE	ATT29	samples collected at playground in the eastern of the HUST campus in autumn of 2016, replicate 3	II	sports field	E	others	AT	Sep 2016	114.25′37.62"	30.25′37.62"	42.6	swab pre-moistened with 0.15M saline solution
ATTdormE	ATT31	samples collected at dorm in the eastern of the HUST campus in autumn of 2016, replicate 3	I	dorm	E	ccdl	AT	Sep 2016	114.25′38.66"	30.25′38.66"	30.8	swab pre-moistened with 0.15M saline solution
ATTgateE	ATT32	samples collected at gate in the eastern of the HUST campus in autumn of 2016, replicate 3	II	gate	E	others	AT	Sep 2016	114.25′38.91"	30.25′38.91"	34.6	swab pre-moistened with 0.15M saline solution
WT2dormW	2WT01	samples collected at dorm in the western of the HUST campus in winter of 2016	II	dorm	W	ccdl	WT	Dec 2016	114.23′54.84"	30.23′54.84"	9.1	swab pre-moistened with 0.15M saline solution
WT2classroomW	2WT02	samples collected at calssroom in the western of the HUST campus in winter of 2016	I	classroom	W	ccdl	WT	Dec 2016	114.24′9.9"	30.24′9.9"	12.3	swab pre-moistened with 0.15M saline solution
WT2sportsfieldW	2WT03	samples collected at playground in the western of the HUST campus in winter of 2016	II	sports field	W	others	WT	Dec 2016	114.24′4.6"	30.24′4.6"	10.4	swab pre-moistened with 0.15M saline solution
WT2canteenW	2WT04	samples collected at canteen in the western of the HUST campus in winter of 2016	I	canteen	W	ccdl	WT	Dec 2016	114.24′6.91"	30.24′6.91"	8.6	swab pre-moistened with 0.15M saline solution
WT2hotelW	2WT05	samples collected at hotel in the western of the HUST campus in winter of 2016	III	hotel	W	others	WT	Dec 2016	114.25′5.19"	30.25′5.19"	8.4	swab pre-moistened with 0.15M saline solution
WT2libraryW	2WT06	samples collected at library in the western of the HUST campus in winter of 2016	II	library	W	ccdl	WT	Dec 2016	114.24′22.98"	30.24′22.98"	11.2	swab pre-moistened with 0.15M saline solution
WT2lakeW	2WT07	samples collected at lake in the western of the HUST campus in winter of 2016	III	lake	W	others	WT	Dec 2016	114.24′33.39"	30.24′33.39"	8.7	swab pre-moistened with 0.15M saline solution
WT2gateW	2WT08	samples collected at gate in the western of the HUST campus in winter of 2016	II	gate	W	others	WT	Dec 2016	114.24′27.16"	30.24′27.16"	12.2	swab pre-moistened with 0.15M saline solution
WT2stationW	2WT09	samples collected at bus station in the western of the HUST campus in winter of 2016	I	station	W	others	WT	Dec 2016	114.24′24.19"	30.24′24.19"	6.7	swab pre-moistened with 0.15M saline solution
WT2classroomM	2WT10	samples collected at classroom in the middle of the HUST campus in winter of 2016	I	classroom	M	ccdl	WT	Dec 2016	114.25′18.19"	30.25′18.19"	8.8	swab pre-moistened with 0.15M saline solution
WT2canteenM	2WT11	samples collected at canteen in the middle of the HUST campus in winter of 2016	I	canteen	M	ccdl	WT	Dec 2016	114.24′33.65"	30.24′33.65"	7.9	swab pre-moistened with 0.15M saline solution
WT2clinicM	2WT12	samples collected at infirmary in the middle of the HUST campus in winter of 2016	II	clinic	M	others	WT	Dec 2016	114.24′31.61"	30.24′31.61"	10.3	swab pre-moistened with 0.15M saline solution
WT2stationM	2WT13	samples collected at bus station in the middle of the HUST campus in winter of 2016	I	station	M	others	WT	Dec 2016	114.24′36.09"	30.24′36.09"	6.7	swab pre-moistened with 0.15M saline solution
WT2lakeM	2WT14	samples collected at lake in the middle of the HUST campus in winter of 2016	III	lake	M	others	WT	Dec 2016	114.25′42..84"	30.25′42..84"	10.9	swab pre-moistened with 0.15M saline solution
WT2gateM	2WT15	samples collected at gate in the middle of the HUST campus in winter of 2016	III	gate	M	others	WT	Dec 2016	114.24′41.69"	30.24′41.69"	11.1	swab pre-moistened with 0.15M saline solution
WT2sportsfieldM	2WT16	samples collected at playground in the middle of the HUST campus in winter of 2016	II	sports field	M	others	WT	Dec 2016	114.24′46.25"	30.24′46.25"	13.9	swab pre-moistened with 0.15M saline solution
WT2libraryM	2WT17	samples collected at library in the middle of the HUST campus in winter of 2016	III	library	M	ccdl	WT	Dec 2016	114.24′44.56"	30.24′44.56"	8.2	swab pre-moistened with 0.15M saline solution
WT2dormM	2WT18	samples collected at dorm in the middle of the HUST campus in winter of 2016	II	dorm	M	ccdl	WT	Dec 2016	114.24′55.85"	30.24′55.85"	10.1	swab pre-moistened with 0.15M saline solution
WT2hotelM	2WT19	samples collected at hotel in the middle of the HUST campus in winter of 2016	III	hotel	M	others	WT	Dec 2016	114.25′5.19"	30.25′5.19"	10.7	swab pre-moistened with 0.15M saline solution
WT2hillM	2WT21	samples collected at hill in the middle of the HUST campus in winter of 2016	III	hill	M	others	WT	Dec 2016	114.24′29.6"	30.24′29.6"	4.9	swab pre-moistened with 0.15M saline solution
WT2lakeE	2WT23	samples collected at lake in the eastern of the HUST campus in winter of 2016	III	lake	E	others	WT	Dec 2016	114.25′5.19"	30.25′5.19"	15.2	swab pre-moistened with 0.15M saline solution
WT2hotelE	2WT25	samples collected at hotel in the eastern of the HUST campus in winter of 2016	III	hotel	E	others	WT	Dec 2016	114.25′35.13"	30.25′35.13"	14.7	swab pre-moistened with 0.15M saline solution
WT2clinicE	2WT26	samples collected at infirmary in the eastern of the HUST campus in winter of 2016	II	clinic	E	others	WT	Dec 2016	114.25′34.86"	30.25′34.86"	9.5	swab pre-moistened with 0.15M saline solution
WT2libraryE	2WT27	samples collected at library in the eastern of the HUST campus in winter of 2016	II	library	E	ccdl	WT	Dec 2016	114.25′37.53"	30.25′37.53"	10.9	swab pre-moistened with 0.15M saline solution
WT2classroomE	2WT28	samples collected at classroom in the eastern of the HUST campus in winter of 2016	I	classroom	E	ccdl	WT	Dec 2016	114.25′13.62"	30.25′13.62"	22.5	swab pre-moistened with 0.15M saline solution
WT2sportsfieldE	2WT29	samples collected at playground in the eastern of the HUST campus in winter of 2016	II	sports field	E	others	WT	Dec 2016	114.25′37.62"	30.25′37.62"	11.1	swab pre-moistened with 0.15M saline solution
WT2stationE	2WT30	samples collected at bus station in the eastern of the HUST campus in winter of 2016	I	station	E	others	WT	Dec 2016	114.25′38.76"	30.25′38.76"	16	swab pre-moistened with 0.15M saline solution
WT2dormE	2WT31	samples collected at dorm in the eastern of the HUST campus in winter of 2016	II	dorm	E	ccdl	WT	Dec 2016	114.25′38.66"	30.25′38.66"	11	swab pre-moistened with 0.15M saline solution
WT2gateE	2WT32	samples collected at gate in the eastern of the HUST campus in winter of 2016	II	gate	E	others	WT	Dec 2016	114.25′38.91"	30.25′38.91"	11	swab pre-moistened with 0.15M saline solution
SP2dormW	2SP01	samples collected at classroom in the western of the HUST campus in spring of 2017	II	dorm	W	ccdl	SP	Apr 2017	114.23′54.84"	30.23′54.84"	23.5	swab pre-moistened with 0.15M saline solution
SP2classroomW	2SP02	samples collected at classroom in the western of the HUST campus in spring of 2017	I	classroom	W	ccdl	SP	Apr 2017	114.24′9.9"	30.24′9.9"	37.3	swab pre-moistened with 0.15M saline solution
SP2sportsfieldW	2SP03	samples collected at playground in the western of the HUST campus in spring of 2017	II	sports field	W	others	SP	Apr 2017	114.24′4.6"	30.24′4.6"	37.2	swab pre-moistened with 0.15M saline solution
SP2canteenW	2SP04	samples collected at canteen in the western of the HUST campus in spring of 2017	I	canteen	W	ccdl	SP	Apr 2017	114.24′6.91"	30.24′6.91"	23.1	swab pre-moistened with 0.15M saline solution
SP2hotelW	2SP05	samples collected at hotel in the western of the HUST campus in spring of 2017	III	hotel	W	others	SP	Apr 2017	114.25′5.19"	30.25′5.19"	29	swab pre-moistened with 0.15M saline solution
SP2libraryW	2SP06	samples collected at library in the western of the HUST campus in spring of 2017	II	library	W	ccdl	SP	Apr 2017	114.24′22.98"	30.24′22.98"	33.3	swab pre-moistened with 0.15M saline solution
SP2lakeW	2SP07	samples collected at lake in the western of the HUST campus in spring of 2017	III	lake	W	others	SP	Apr 2017	114.24′33.39"	30.24′33.39"	29.2	swab pre-moistened with 0.15M saline solution
SP2gateW	2SP08	samples collected at gate in the western of the HUST campus in spring of 2017	II	gate	W	others	SP	Apr 2017	114.24′27.16"	30.24′27.16"	36.5	swab pre-moistened with 0.15M saline solution
SP2stationW	2SP09	samples collected at bus station in the western of the HUST campus in spring of 2017	I	station	W	others	SP	Apr 2017	114.24′24.19"	30.24′24.19"	19.9	swab pre-moistened with 0.15M saline solution
SP2classroomM	2SP10	samples collected at classroom in the middle of the HUST campus in spring of 2017	I	classroom	M	ccdl	SP	Apr 2017	114.25′18.19"	30.25′18.19"	21.8	swab pre-moistened with 0.15M saline solution
SP2canteenM	2SP11	samples collected at canteen in the middle of the HUST campus in spring of 2017	I	canteen	M	ccdl	SP	Apr 2017	114.24′33.65"	30.24′33.65"	26.8	swab pre-moistened with 0.15M saline solution
SP2clinicM	2SP12	samples collected at infirmary in the middle of the HUST campus in spring of 2017	II	clinic	M	others	SP	Apr 2017	114.24′31.61"	30.24′31.61"	41.5	swab pre-moistened with 0.15M saline solution
SP2stationM	2SP13	samples collected at bus station in the middle of the HUST campus in spring of 2017	I	station	M	others	SP	Apr 2017	114.24′36.09"	30.24′36.09"	25.4	swab pre-moistened with 0.15M saline solution
SP2lakeM	2SP14	samples collected at lake in the middle of the HUST campus in spring of 2017	III	lake	M	others	SP	Apr 2017	114.25′42..84"	30.25′42..84"	31.5	swab pre-moistened with 0.15M saline solution
SP2gateM	2SP15	samples collected at gate in the middle of the HUST campus in spring of 2017	III	gate	M	others	SP	Apr 2017	114.24′41.69"	30.24′41.69"	34.2	swab pre-moistened with 0.15M saline solution
SP2sportsfieldM	2SP16	samples collected at playground in the middle of the HUST campus in spring of 2017	II	sports field	M	others	SP	Apr 2017	114.24′46.25"	30.24′46.25"	37.2	swab pre-moistened with 0.15M saline solution
SP2libraryM	2SP17	samples collected at library in the middle of the HUST campus in spring of 2017	III	library	M	ccdl	SP	Apr 2017	114.24′44.56"	30.24′44.56"	20.9	swab pre-moistened with 0.15M saline solution
SP2dormM	2SP18	samples collected at dorm in the middle of the HUST campus in spring of 2017	II	dorm	M	ccdl	SP	Apr 2017	114.24′55.85"	30.24′55.85"	27.4	swab pre-moistened with 0.15M saline solution
SP2hotelM	2SP19	samples collected at hotel in the middle of the HUST campus in spring of 2017	III	hotel	M	others	SP	Apr 2017	114.24′21.33"	30.24′21.33"	24	swab pre-moistened with 0.15M saline solution
SP2hillE	2SP20	samples collected at hill in the eastern of the HUST campus in spring of 2017	III	hill	E	others	SP	Apr 2017	114.25′5.19"	30.25′5.19"	22.9	swab pre-moistened with 0.15M saline solution
SP2hillM	2SP21	samples collected at hill in the middle of the HUST campus in spring of 2017	III	hill	M	others	SP	Apr 2017	114.24′29.6"	30.24′29.6"	24.2	swab pre-moistened with 0.15M saline solution
SP2hillW	2SP22	samples collected at hill in the western of the HUST campus in spring of 2017	III	hill	W	others	SP	Apr 2017	114.24′41.55"	30.24′41.55"	19.2	swab pre-moistened with 0.15M saline solution
SP2lakeE	2SP23	samples collected at lake in the eastern of the HUST campus in spring of 2017	III	lake	E	others	SP	Apr 2017	114.25′21.1"	30.25′21.1"	26.8	swab pre-moistened with 0.15M saline solution
SP2canteenE	2SP24	samples collected at canteen in the eastern of the HUST campus in spring of 2017	I	canteen	E	ccdl	SP	Apr 2017	114.25′55.07"	30.25′59.74"	20.2	swab pre-moistened with 0.15M saline solution
SP2hotelE	2SP25	samples collected at hotel in the eastern of the HUST campus in spring of 2017	III	hotel	E	others	SP	Apr 2017	114.25′35.13"	30.25′35.13"	20.7	swab pre-moistened with 0.15M saline solution
SP2clinicE	2SP26	samples collected at infirmary in the eastern of the HUST campus in spring of 2017	II	clinic	E	others	SP	Apr 2017	114.25′34.86"	30.25′34.86"	19.7	swab pre-moistened with 0.15M saline solution
SP2libraryE	2SP27	samples collected at library in the eastern of the HUST campus in spring of 2017	II	library	E	ccdl	SP	Apr 2017	114.25′37.53"	30.25′37.53"	27.8	swab pre-moistened with 0.15M saline solution
SP2classroomE	2SP28	samples collected at classroom in the eastern of the HUST campus in spring of 2017	I	classroom	E	ccdl	SP	Apr 2017	114.25′13.62"	30.25′13.62"	24	swab pre-moistened with 0.15M saline solution
SP2sportsfieldE	2SP29	samples collected at playground in the eastern of the HUST campus in spring of 2017	II	sports field	E	others	SP	Apr 2017	114.25′37.62"	30.25′37.62"	30.2	swab pre-moistened with 0.15M saline solution
SP2stationE	2SP30	samples collected at bus station in the eastern of the HUST campus in spring of 2017	I	station	E	others	SP	Apr 2017	114.25′38.76"	30.25′38.76"	27.9	swab pre-moistened with 0.15M saline solution
SP2dormE	2SP31	samples collected at dorm in the eastern of the HUST campus in spring of 2017	II	dorm	E	ccdl	SP	Apr 2017	114.25′38.66"	30.25′38.66"	25.6	swab pre-moistened with 0.15M saline solution
SP2gateE	2SP32	samples collected at gate in the eastern of the HUST campus in spring of 2017	II	gate	E	others	SP	Apr 2017	114.25′38.91"	30.25′38.91"	26.2	swab pre-moistened with 0.15M saline solution
HNclassroom	HN2	samples collected at classroom on HZAU campus in autumn of 2016	I	classroom	O3	ccdl	AT	Sep 2016	114.21'10.12"	30.28'34.9"	52.1	swab pre-moistened with 0.15M saline solution
HNsportsfield	HN3	samples collected at playground on HZAU campus in autumn of 2016	I	sports field	O3	others	AT	Sep 2016	114.20'15.99"	30.28'34.51"	53.4	swab pre-moistened with 0.15M saline solution
HNlake	HN7	samples collected at lake on HZAU campus in autumn of 2016	III	lake	O3	others	AT	Sep 2016	114.21'50.45"	30.28'44.63"	37.7	swab pre-moistened with 0.15M saline solution
HSdorm	HS1	samples collected at dorm on CCNU campus in autumn of 2016	II	dorm	O1	ccdl	AT	Sep 2016	114.21'9.86"	30.31'12.62"	50.1	swab pre-moistened with 0.15M saline solution
HSclinic	HS26	samples collected at infirmary on CCNU campus in autumn of 2016	III	clinic	O1	others	AT	Sep 2016	114.21'33.84"	30.31'17.34"	37	swab pre-moistened with 0.15M saline solution
HSlibrary	HS6	samples collected at library on CCNU campus in autumn of 2016	II	library	O1	ccdl	AT	Sep 2016	114.21'22.65"	30.31'18.7"	40.3	swab pre-moistened with 0.15M saline solution
WDdorm	WD1	samples collected at dorm on WHU campus in autumn of 2016	II	dorm	O2	ccdl	AT	Sep 2016	114.21'17.04"	30.31'53.06"	27	swab pre-moistened with 0.15M saline solution
WDsportsfield	WD3	samples collected at playground on WHU campus in autumn of 2016	I	sports field	O2	others	AT	Sep 2016	114.21'20.95"	30.31'47.81"	32	swab pre-moistened with 0.15M saline solution
WDcanteen	WD4	samples collected at canteen on WHU campus in autumn of 2016	I	canteen	O2	ccdl	AT	Sep 2016	114.21'10.24"	30.31'44.44"	42.2	swab pre-moistened with 0.15M saline solution
WDlake	WD7	samples collected at lake on WHU campus in autumn of 2016	III	lake	O2	others	AT	Sep 2016	114.21'14.02"	30.31'47.38"	34.9	swab pre-moistened with 0.15M saline solution
HN2dorm	2HNDorm	samples collected at dorm on HZAU campus in autumn of 2016	II	dorm	O3	ccdl	SP	April 2017	114.21'18.78"	30.28'34.92"	54.5	swab pre-moistened with 0.15M saline solution
HN2classroom	2HNclassrrom	samples collected at classroom on HZAU campus in spring of 2017	I	classroom	O3	ccdl	SP	April 2017	114.21'10.12"	30.28'34.9"	52.1	swab pre-moistened with 0.15M saline solution
HN2clinic	2HNinfirmary	samples collected at infirmary on HZAU campus in spring of 2017	II	clinic	O3	others	SP	April 2017	114.20'53"	30.28'34.08"	45.7	swab pre-moistened with 0.15M saline solution
HN2sportsfield	2HNplayground	samples collected at playground on HZAU campus in spring of 2017	II	sports field	O3	others	SP	April 2017	114.20'15.99"	30.28'34.51"	53.4	swab pre-moistened with 0.15M saline solution
HN2canteen	2HNcanteen	samples collected at canteen on HZAU campus in spring of 2017	I	canteen	O3	ccdl	SP	April 2017	114.21'20.44"	30.28'41.84"	30.3	swab pre-moistened with 0.15M saline solution
HN2library	2HNlibrary	samples collected at library on HZAU campus in spring of 2017	II	library	O3	ccdl	SP	April 2017	114.21'5.96"	30.28'26.02"	36.2	swab pre-moistened with 0.15M saline solution
HN2lake	2HNlake	samples collected at lake on HZAU campus in spring of 2017	III	lake	O3	others	SP	April 2017	114.21'50.45"	30.28'44.63"	37.7	swab pre-moistened with 0.15M saline solution
HN2gate	2HNgate	samples collected at gate on HZAU campus in spring of 2017	II	gate	O3	others	SP	April 2017	114.20'52.62"	30.28'58.02"	47.2	swab pre-moistened with 0.15M saline solution
HS2dorm	2HSDorm	samples collected at dorm on HZAU campus in spring of 2017	II	dorm	O1	ccdl	SP	April 2017	114.21'9.86"	30.31'12.62"	50.1	swab pre-moistened with 0.15M saline solution
HS2classroom	2HSclassrrom	samples collected at classroom on CCNU campus in spring of 2017	I	classroom	O1	ccdl	SP	April 2017	114.21'27.46"	30.31'14.28"	31.8	swab pre-moistened with 0.15M saline solution
HS2clinic	2HSinfirmary	samples collected at infirmary on CCNU campus in spring of 2017	II	clinic	O1	others	SP	April 2017	114.21'33.84"	30.31'17.34"	37	swab pre-moistened with 0.15M saline solution
HS2sportsfield	2HSplayground	samples collected at playground on CCNU campus in spring of 2017	II	sports field	O1	others	SP	April 2017	114.21'11.58"	30.31'10.88"	52.8	swab pre-moistened with 0.15M saline solution
HS2canteen	2HScanteen	samples collected at canteen on CCNU campus in spring of 2017	I	canteen	O1	ccdl	SP	April 2017	114.21'7.84"	30.31'13.49"	38.7	swab pre-moistened with 0.15M saline solution
HS2library	2HSlibrary	samples collected at library on CCNU campus in spring of 2017	II	library	O1	ccdl	SP	April 2017	114.21'22.65"	30.31'18.7"	40.3	swab pre-moistened with 0.15M saline solution
HS2gate	2HSgate	samples collected at gate on CCNU campus in spring of 2017	II	gate	O1	others	SP	April 2017	114.21'20.11"	30.31'33.18"	27.7	swab pre-moistened with 0.15M saline solution
WD2dorm	2WDDorm	samples collected at dorm on WHU campus in spring of 2017	II	dorm	O2	ccdl	SP	April 2017	114.21'17.04"	30.31'53.06"	27	swab pre-moistened with 0.15M saline solution
WD2classroom	2WDclass	samples collected at classroom on WHU campus in spring of 2017	I	classroom	O2	ccdl	SP	April 2017	114.22'19.8"	30.31'13.11"	21.2	swab pre-moistened with 0.15M saline solution
WD2clinic	2WDinfirmary	samples collected at infirmary on WHU campus in spring of 2017	II	clinic	O2	others	SP	April 2017	114.21'14.98"	30.31'53.39"	27.2	swab pre-moistened with 0.15M saline solution
WD2sportsfield	2WDplayground	samples collected at playground on WHU campus in spring of 2017	II	sports field	O2	others	SP	April 2017	114.21'23.82"	30.31'50.9"	32	swab pre-moistened with 0.15M saline solution
WD2canteen	2WDcanteen	samples collected at canteen on WHU campus in spring of 2017	I	canteen	O2	ccdl	SP	April 2017	114.21'10.24"	30.31'44.44"	42.2	swab pre-moistened with 0.15M saline solution
WD2library	2WDlibrary	samples collected at library on WHU campus in spring of 2017	II	library	O2	ccdl	SP	April 2017	114.21'20.95"	30.31'47.81"	34.4	swab pre-moistened with 0.15M saline solution
WD2lake	2WDlake	samples collected at lake on WHU campus in spring of 2017	III	lake	O2	others	SP	April 2017	114.21'14.02"	30.31'47.38"	34.9	swab pre-moistened with 0.15M saline solution
WD2gate	2WDgate	samples collected at gate on WHU campus in spring of 2017	II	gate	O2	others	SP	April 2017	114.21'20.28"	30.31'38.14"	37.4	swab pre-moistened with 0.15M saline solution
SMRdormW	SMR01	samples collected at dorm in the western of HUST campus after the downpour in summer of 2016	II	dorm	W	after	SM	Jul 2016	114.23′54.84"	30.23′54.84"	30.3	swab pre-moistened with 0.15M saline solution
SMRcanteenW	SMR04	samples collected at canteen in the western of HUST campus after the downpour in summer of 2016	I	canteen	W	after	SM	Jul 2016	114.24′6.91"	30.24′6.91"	31.4	swab pre-moistened with 0.15M saline solution
SMRlakeW	SMR07	samples collected at lake in the western of HUST campus after the downpour in summer of 2016	III	lake	W	after	SM	Jul 2016	114.24′33.39"	30.24′33.39"	38	swab pre-moistened with 0.15M saline solution
SMRstationW	SMR09	samples collected at bus station in the western of HUST campus after the downpour in summer of 2016	I	station	W	after	SM	Jul 2016	114.24′24.19"	30.24′24.19"	28.5	swab pre-moistened with 0.15M saline solution
SMRcanteenM	SMR11	samples collected at canteen in the middle of HUST campus after the downpour in summer of 2016	I	canteen	M	after	SM	Jul 2016	114.24′33.65"	30.24′33.65"	28.9	swab pre-moistened with 0.15M saline solution
SMRclinicM	SMR12	samples collected at infirmary in the middle of HUST campus after the downpour in summer of 2016	II	clinic	M	after	SM	Jul 2016	114.24′31.61"	30.24′31.61"	41	swab pre-moistened with 0.15M saline solution
SMRlibraryM	SMR17	samples collected at library in the middle of HUST campus after the downpour in summer of 2016	III	library	M	after	SM	Jul 2016	114.24′44.56"	30.24′44.56"	31.4	swab pre-moistened with 0.15M saline solution
SMRhillE	SMR20	samples collected at hill in the eastern of HUST campus after the downpour in summer of 2016	III	hill	E	after	SM	Jul 2016	114.24′21.33"	30.24′21.33"	31.2	swab pre-moistened with 0.15M saline solution
SMRlakeE	SMR23	samples collected at lake in the eastern of HUST campus after the downpour in summer of 2016	III	lake	E	after	SM	Jul 2016	114.25′21.1"	30.25′21.1"	28.1	swab pre-moistened with 0.15M saline solution
SMRcanteenE	SMR24	samples collected at canteen in the eastern of HUST campus after the downpour in summer of 2016	I	canteen	E	after	SM	Jul 2016	114.25′55.07"	30.25′59.74"	28.2	swab pre-moistened with 0.15M saline solution
SMRlibraryE	SMR27	samples collected at library in the eastern of HUST campus after the downpour in summer of 2016	II	library	E	after	SM	Jul 2016	114.25′35.13"	30.25′35.13"	26.6	swab pre-moistened with 0.15M saline solution
SMRhotelE	SMR25	samples collected at hotel in the eastern of HUST campus after the downpour in summer of 2016	II	hotel	E	after	SM	Jul 2016	114.25′37.53"	30.25′37.53"	41.6	swab pre-moistened with 0.15M saline solution
SMRclassroomE	SMR28	samples collected at classroom in the eastern of HUST campus after the downpour in summer of 2016	I	classroom	E	after	SM	Jul 2016	114.25′13.62"	30.25′13.62"	27.2	swab pre-moistened with 0.15M saline solution
SMRsportsfieldE	SMR29	samples collected at playground in the eastern of HUST campus after the downpour in summer of 2016	II	sports field	E	after	SM	Jul 2016	114.25′37.62"	30.25′37.62"	36	swab pre-moistened with 0.15M saline solution
SMRstationE	SMR30	samples collected at bus station in the eastern of HUST campus after the downpour in summer of 2016	I	station	E	after	SM	Jul 2016	114.25′38.76"	30.25′38.76"	35.5	swab pre-moistened with 0.15M saline solution
SMRdormE	SMR31	samples collected at dorm in the eastern of HUST campus after the downpour in summer of 2016	II	dorm	E	after	SM	Jul 2016	114.25′38.66"	30.25′38.66"	31.7	swab pre-moistened with 0.15M saline solution
SMRgateE	SMR32	samples collected at gate in the eastern of HUST campus after the downpour in summer of 2016	II	gate	E	after	SM	Jul 2016	114.25′38.91"	30.25′38.91"	33.4	swab pre-moistened with 0.15M saline solution

## Sheet: Supplementary Dataset 2
Supplementary dataset 2. Data set used for visulasition of the general profiling for the samples collected in this research. The OTU annotations at family level was produced by "summarize_taxa_through_plots.py" script in Qiime. Values in the form represent the Relative abundance for each OTU in each sample. For detailed information of each sample ID, refers to supplementary dataset 1.
ID	ATSlakeM	WT2stationM	HN2lake	WTTgateW	SP2stationM	WT2classroomW	HS2library	SPSclassroomM	WTTlibraryW	WT2canteenM	ATTlakeW	SMinfirmaryE	SPTstationW	SPShotelW	SPFcanteenM	WTSlibraryM	WD2playground	SPTlakeW	SMhotelE	WTTlibraryE	WTTlibraryM	ATFlibraryM	SMcanteenM	WTTclassroomW	WTTstationM	ATSgateW	SMgateW	SPFhotelM	SPSstationM	WD2lake	WT2stationW	SP2dormM	WTFgateM	SP2hotelW	SPFlakeW	WT2dormM	WT2hotelW	SP2hotelE	WT2classroomM	WTFlibraryM	SP2infirmaryE	SP2lakeW	SMclassroomW	WT2lakeE	WT2infirmaryM	ATSinfirmaryE	WTFgateE	WTSlibraryE	SPShotelM
Unassigned;Other;Other;Other;Other	0.00731926	0.00293675	0.0041357	0.00384984	0.00238692	0.00317331	0.00678404	0.00718754	0.00332312	0.00531151	0.0055442	0.00453156	0.00704447	0.0106118	0.00439175	0.0139846	0.00347795	0.00305084	0.0182958	0.00549187	0.00663392	0.0165299	0.0124055	0.00405723	0.0025414	0.0090074	0.00605192	0.00437461	0.00475422	0.00595283	0.00562417	0.00727647	0.00369176	0.00868971	0.00665454	0.00614492	0.0080425	0.00392651	0.00509933	0.021158	0.00355392	0.00327426	0.0122434	0.00613521	0.00368566	0.00247672	0.0042393	0.00453642	0.00355118
k__Archaea;p__Crenarchaeota;c__MCG;o__;f__	0	0	0	0	0	0	0	0	0	0	0	0	0	0	0	0	0	0	0	0	0	0	0	0	0	5.25366e-06	0	0	0	0	0	0	0	0	0	0	0	0	0	0	0	0	0	0	0	0	0	0	0
k__Archaea;p__Crenarchaeota;c__MCG;o__pGrfC26;f__	0	8.00205e-06	0	0	0	0	0	0	1.57122e-05	0	1.22389e-05	0	0	0	0	0	0	0	0	0	0	7.6386e-06	0	0.000101713	4.4901e-05	2.62683e-06	0	0	0	0	0	0	0	0	0	0	0	0	0	0	0	0	0	0	0	0	0	0	7.87402e-06
k__Archaea;p__Crenarchaeota;c__Thaumarchaeota;o__Cenarchaeales;f__Cenarchaeaceae	5.38973e-06	0	0	0	0	0	7.76428e-05	0	0	0	6.11943e-06	0	0	0	0	0	0	0	9.0843e-06	0	0	0	0	1.13015e-05	8.98021e-06	0	9.62149e-06	0	0	0	0	0	0	0	0	0	0	0	0	0	0	0	0	0	0	0	0	0	7.87402e-06
k__Archaea;p__Crenarchaeota;c__Thaumarchaeota;o__Cenarchaeales;f__SAGMA-X	0	0	0	0	0	0	0	0	0	0	0	0	0	0	0	0	0	0	0	0	0	0	0	0	0	7.88049e-06	0	0	0	0	0	0	0	0	0	0	0	0	0	0	0	0	0	0	0	0	0	0	0
k__Archaea;p__Crenarchaeota;c__Thaumarchaeota;o__Nitrososphaerales;f__Nitrososphaeraceae	5.38973e-05	5.60143e-05	0	0.000303615	3.02142e-05	1.66142e-05	9.70535e-06	0.000118662	0.00195616	5.03564e-05	0.000875078	0.000344505	0.00027467	0.000340906	2.29334e-05	0.000550456	0	0.00149084	0.000617733	0.000691091	0.0006083	0.000374292	0.00011019	0.000361647	0.001814	0.0011847	0.000490696	9.28572e-05	0.00100385	3.36318e-05	1.75026e-05	9.4377e-06	0.000280895	5.32566e-05	0.000598066	0	2.73865e-05	0.000111919	1.18131e-05	0.000364374	0	0	0.00011686	0	6.5233e-05	7.75705e-05	0.000118582	0.000526131	0.000748031
k__Archaea;p__Crenarchaeota;c__Thermoprotei;o__;f__	0	0	0	0	0	0	0	0	0	0	0	0	0	0	0	0	0	0	0	0	0	0	0	0	0	0	0	0	0	0	0	0	0	0	0	0	0	0	0	0	0	0	8.98925e-06	0	0	0	0	0	0
k__Archaea;p__Euryarchaeota;c__Halobacteria;o__Halobacteriales;f__Halobacteriaceae	0	0	0	0	0	0	9.70535e-06	8.47587e-06	0	8.75764e-06	7.95525e-05	0	0	0	0	0	0	0	0	0	0	7.6386e-06	0	0	0	0	2.88645e-05	0	0	0	0	0	0	0	0	0	0	0	0	0	0	0	0	0	1.08722e-05	0	0	2.33836e-05	0
k__Archaea;p__Euryarchaeota;c__Methanobacteria;o__Methanobacteriales;f__Methanobacteriaceae	0	8.00205e-06	0	0	0	0	0	0	7.85608e-06	6.56823e-06	6.11943e-06	0	0	8.74118e-06	0	0	0	7.68474e-06	0	0	1.14774e-05	0	9.18248e-06	0.000135618	8.98021e-06	5.25366e-06	0	0	0	0	0	0	1.3376e-05	0	8.42346e-06	0	0	0	0	1.21458e-05	0	0	0	0	0	0	0	1.16918e-05	0
k__Archaea;p__Euryarchaeota;c__Methanobacteria;o__Methanobacteriales;f__WSA2	0	0	0	0	0	0	0	0	0	0	0	0	0	0	0	0	0	0	0	0	0	0	0	0	0	0	0	0	0	0	0	0	0	0	0	0	0	0	0	0	0	0	0	0	0	0	0	0	0
k__Archaea;p__Euryarchaeota;c__Methanomicrobia;o__Methanocellales;f__	0	0	0	0	0	0	0	0	0	0	0	0	0	0	0	0	0	0	0	0	0	0	0	0	0	0	0	0	0	0	0	0	0	0	0	0	0	0	0	0	0	0	0	0	0	0	0	0	0
k__Archaea;p__Euryarchaeota;c__Methanomicrobia;o__Methanocellales;f__Methanocellaceae	0	0	0	0	0	0	0	0	0	0	0	0	0	0	0	0	0	0	0	0	0	0	0	0	0	0	0	0	0	0	0	0	0	0	0	0	0	0	0	0	0	0	0	0	0	0	0	0	0
k__Archaea;p__Euryarchaeota;c__Methanomicrobia;o__Methanomicrobiales;f__	0	0	0	0	0	0	0	8.47587e-06	0	0	0	0	0	0	0	0	0	0	0	0	0	0	0	0	0	0	0	0	0	0	0	0	0	0	0	0	0	0	0	0	0	0	0	0	0	0	0	0	0
k__Archaea;p__Euryarchaeota;c__Methanomicrobia;o__Methanomicrobiales;f__Methanomicrobiaceae	0	0	0	0	0	0	0	0	0	0	0	0	0	0	0	0	0	0	0	0	0	0	0	0	0	0	0	0	0	0	0	0	0	0	0	0	0	0	0	0	0	0	0.000413505	0	0	0	0	0	0
k__Archaea;p__Euryarchaeota;c__Methanomicrobia;o__Methanomicrobiales;f__Methanoregulaceae	0	8.00205e-06	0	0	0	0	0	1.69517e-05	0	0	0	0	0	0	0	0	0	0	0	0	0	0	0	0	0	0	0	0	8.03077e-06	0	0	0	0	0	0	0	0	0	0	0	0	0	6.29247e-05	0	0	0	0	0	0
k__Archaea;p__Euryarchaeota;c__Methanomicrobia;o__Methanomicrobiales;f__Methanospirillaceae	0	0	0	0	0	0	0	0	0	0	0	0	0	0	0	0	0	0	0	0	0	0	0	0	0	0	0	0	0	0	0	0	0	0	0	0	0	0	7.87541e-06	0	9.23097e-06	0	0	0	0	0	0	0	0
k__Archaea;p__Euryarchaeota;c__Methanomicrobia;o__Methanosarcinales;f__ANME-2D	0	0	0	0	0	0	0	8.47587e-06	0	0	0	0	0	0	0	0	0	0	0	0	0	0	0	0	0	0	0	0	0	0	0	0	0	0	0	0	0	0	0	0	0	0	0	0	0	0	0	0	0
k__Archaea;p__Euryarchaeota;c__Methanomicrobia;o__Methanosarcinales;f__Methanosaetaceae	0	0	0	0	7.55355e-06	0	0	7.62828e-05	0	2.18941e-06	0	0	0	0	0	0	0	0	0	0	0	0	0	1.13015e-05	0	2.62683e-06	0	0	1.60615e-05	0	5.8342e-06	0	0	0	0	0	0	0	3.93771e-06	0	9.23097e-06	0	1.79785e-05	0	0	0	0	0	7.87402e-06
k__Archaea;p__Euryarchaeota;c__Methanomicrobia;o__Methanosarcinales;f__Methanosarcinaceae	0	1.60041e-05	0	0	7.55355e-06	0	0	8.47587e-06	0	0	0	0	0	0	0	0	0	0	0	0	0	0	0	0	0	0	0	0	0	0	0	0	0	0	0	1.07429e-05	0	0	0	0	0	0	0	0	0	0	0	0	0
k__Archaea;p__Euryarchaeota;c__Methanomicrobia;o__YC-E6;f__	0	0	0	0	7.55355e-06	0	0	1.69517e-05	0	0	0	0	0	0	0	0	0	0	0	0	0	0	0	5.65074e-05	0	0	0	0	0	0	0	0	0	0	0	0	0	0	3.93771e-06	0	0	0	0	0	0	0	0	0	0
k__Archaea;p__Euryarchaeota;c__Thermoplasmata;o__E2;f__	0	0	0	0	0	0	0	0	0	0	6.11943e-06	0	0	0	0	0	0	0	0	0	0	0	0	0	0	2.62683e-06	0	0	0	0	0	0	0	0	0	0	0	0	0	0	0	0	0	0	0	0	0	0	0
k__Archaea;p__Euryarchaeota;c__Thermoplasmata;o__E2;f__DHVEG-1	0	0	0	0	0	0	0	0	0	0	0	0	0	0	0	0	0	0	0	0	0	0	0	0	0	0	0	0	0	0	0	0	0	0	0	0	0	0	0	0	0	0	0	0	0	0	0	0	0
k__Archaea;p__Euryarchaeota;c__Thermoplasmata;o__E2;f__[Methanomassiliicoccaceae]	0	0	0	0	0	0	0	0	7.85608e-06	0	0	0	0	0	0	0	0	0	0	0	0	0	0	2.2603e-05	0	0	0	0	8.03077e-06	0	0	0	1.3376e-05	0	0	0	0	0	0	0	0	0	0	0	0	0	1.48227e-05	0	1.5748e-05
k__Archaea;p__[Parvarchaeota];c__[Parvarchaea];o__YLA114;f__	0	0	0	0	0	0	0	0	0	0	6.11943e-06	0	0	0	0	0	0	0	0	0	0	0	0	0	0	0	0	0	8.03077e-06	0	0	0	0	0	0	0	0	0	0	0	0	0	0	0	0	0	0	0	0
k__Bacteria;p__;c__;o__;f__	1.07795e-05	3.20082e-05	0	0	7.55355e-06	0	0	8.47587e-06	1.57122e-05	8.75764e-06	3.05971e-05	0	0	2.62235e-05	0	0	0	0	3.63372e-05	0	1.14774e-05	0	0	0	4.4901e-05	9.98195e-05	2.88645e-05	0	3.21231e-05	0	1.16684e-05	0	1.3376e-05	8.87611e-06	8.42346e-06	0	0	0	3.93771e-06	0	0	0	2.69677e-05	0	0	0	0	0	0
k__Bacteria;p__AC1;c__SHA-114;o__;f__	0	0	0	0	0	0	0	0	0	0	0	0	0	0	0	0	0	0	0	0	0	0	0	0	0	0	0	0	0	0	0	0	0	0	0	0	0	0	0	0	0	0	0	0	0	0	0	0	0
k__Bacteria;p__AD3;c__ABS-6;o__;f__	0	8.00205e-06	0	0	0	0	0	0	7.85608e-06	0	2.44777e-05	0	0	0	0	0	0	0	0	0	0	0	0	0	2.69406e-05	1.05073e-05	0	0	0	0	0	0	0	0	0	0	0	0	0	0	0	0	0	0	0	0	0	0	2.3622e-05
k__Bacteria;p__AD3;c__JG37-AG-4;o__;f__	0	0	0	1.21446e-05	7.55355e-06	8.3071e-06	0	0	0	0	0	0	0	0	0	0	0	0	0	0	0	0	0	0	0	0	0	0	0	0	0	0	0	0	0	0	0	0	0	0	0	0	0	0	0	0	0	0	0
k__Bacteria;p__Acidobacteria;c__;o__;f__	0	1.60041e-05	1.86293e-05	0	2.26607e-05	1.66142e-05	3.88214e-05	0	6.28486e-05	2.18941e-06	5.50748e-05	8.83345e-06	2.42356e-05	0	0	0	0	0	9.0843e-06	9.21455e-06	3.44321e-05	0	0	1.13015e-05	5.38812e-05	0.000120834	8.65934e-05	0	1.60615e-05	0	0	0	0	1.77522e-05	0	0	0	0	3.93771e-06	3.64374e-05	0	0	0	0	0	0	1.48227e-05	1.16918e-05	0
k__Bacteria;p__Acidobacteria;c__AT-s54;o__;f__	0	0	0	0	0	0	2.9116e-05	0	0	0	1.83583e-05	0	0	0	0	0	0	0	0	9.21455e-06	0	0	0	0	8.98021e-06	3.67756e-05	9.62149e-06	0	8.03077e-06	0	0	0	0	0	8.42346e-06	0	0	0	0	0	0	0	0	0	0	0	0	0	0
k__Bacteria;p__Acidobacteria;c__Acidobacteria-5;o__;f__	2.15589e-05	0.000136035	1.86293e-05	7.28677e-05	3.77678e-05	3.32284e-05	0.000213518	5.08552e-05	0.000675623	7.00611e-05	0.00010403	0	9.69423e-05	1.74824e-05	0	1.48772e-05	0	8.45322e-05	0	0.000147433	0.000103296	5.34702e-05	0	0.000113015	0.000125723	0.00026531	9.62149e-06	1.03175e-05	5.62154e-05	1.68159e-05	2.33368e-05	1.88754e-05	6.68798e-05	1.77522e-05	1.68469e-05	2.14857e-05	0	0	4.72525e-05	9.71664e-05	0	0	8.98925e-06	0	0	0	5.92909e-05	8.18426e-05	7.08661e-05
k__Bacteria;p__Acidobacteria;c__Acidobacteria-6;o__BPC015;f__	0	2.40061e-05	0	1.21446e-05	0	3.32284e-05	6.79374e-05	0	3.92804e-05	2.18941e-06	1.22389e-05	0	0	8.74118e-06	0	2.97544e-05	0	7.68474e-06	0	0	1.14774e-05	2.29158e-05	0	0	2.69406e-05	1.83878e-05	2.88645e-05	0	6.42462e-05	0	1.16684e-05	0	4.01279e-05	8.87611e-06	0	0	0	0	1.57508e-05	0	0	0	0	0	0	0	0	0	0
k__Bacteria;p__Acidobacteria;c__Acidobacteria-6;o__CCU21;f__	1.07795e-05	0.00058415	0.000176978	0.000121446	0.000249267	0.00019937	0.000174696	0.000177993	0.000604918	0.000107281	0.000483435	0.000282671	0.000169649	0.000174824	4.58668e-05	0.000223158	0	0.000130641	0.000145349	0.000340938	0.000183638	0.000229158	9.18248e-05	0.000214728	0.000700456	0.00101133	0.000923663	4.12699e-05	0.000353354	3.36318e-05	0.000355886	7.55016e-05	0.000280895	0.000177522	3.36939e-05	0.000118172	0.00015519	9.32662e-06	0.000129944	0.000194333	2.76929e-05	1.03945e-05	6.29247e-05	9.69227e-06	0.000173955	3.87852e-05	7.41136e-05	0.000339062	0.000346457
k__Bacteria;p__Acidobacteria;c__Acidobacteria-6;o__iii1-15;Other	5.38973e-06	0	0	0	0	0	0	0	1.57122e-05	0	0	0	0	0	0	0	0	0	0	0	0	0	0	0	0	0	0	0	8.03077e-06	0	0	0	0	0	0	0	9.12884e-06	0	0	0	0	0	0	0	0	0	0	0	0
k__Bacteria;p__Acidobacteria;c__Acidobacteria-6;o__iii1-15;f__	0.000334163	0.00839415	0.00115501	0.0021496	0.00182041	0.00272473	0.00802632	0.00149175	0.00796606	0.00182597	0.00423464	0.00241153	0.00473401	0.0027797	0.00097467	0.00236547	8.87233e-05	0.00289715	0.00379724	0.00550109	0.00311037	0.00378875	0.000899883	0.00273496	0.00907899	0.00873421	0.00393519	0.0012381	0.0100385	0.0021188	0.00954476	0.00251987	0.00200639	0.0028226	0.00153307	0.00212709	0.0019627	0.00456072	0.00196098	0.00248989	0.00178158	0.000540512	0.00111467	0.00214199	0.00176129	0.00102504	0.00266809	0.00424412	0.00284252
k__Bacteria;p__Acidobacteria;c__Acidobacteria-6;o__iii1-15;f__RB40	2.69487e-05	0.000496127	0.000158349	3.64339e-05	0.000151071	0.000191063	0.000524089	0.000127138	0.000652054	0.00011166	0.000208061	0.000114835	0.000476633	0.000253494	3.44001e-05	0.00010414	8.87233e-06	0.000115271	2.72529e-05	0.000350153	0.000137728	0.000374292	4.59124e-05	0.000124316	0.000287367	0.000593664	0.000336752	3.09524e-05	0.000489877	8.40795e-05	0.00121935	0.000151003	9.36317e-05	0.00020415	4.21173e-05	7.52001e-05	0.000182577	9.32662e-06	0.000110256	0.000170041	6.46168e-05	0	5.39355e-05	1.93845e-05	0.000119594	2.2163e-05	0.000148227	0.000187069	0.000330709
k__Bacteria;p__Acidobacteria;c__Acidobacteria-6;o__iii1-15;f__mb2424	9.70152e-05	0.00260067	0.000437788	0.000437206	0.000611838	0.000722717	0.0016305	0.000432269	0.00157122	0.000659012	0.00100359	0.000627175	0.00134911	0.000909083	0.000275201	0.000609965	6.21063e-05	0.000814583	0.0012718	0.0013269	0.000929667	0.00116871	0.000293839	0.000474662	0.00316103	0.00240355	0.00140474	0.000299207	0.00358173	0.000983731	0.00287043	0.000896582	0.000601918	0.00172196	0.000530678	0.000816458	0.00156103	0.00177206	0.000547341	0.0010081	0.000729246	0.000228678	0.00023372	0.00108553	0.000565353	0.000127437	0.000904186	0.00097042	0.000653543
k__Bacteria;p__Acidobacteria;c__Acidobacteriia;o__Acidobacteriales;f__Acidobacteriaceae	4.31179e-05	0.00027207	2.79439e-05	0.000680099	0.000294589	0.000174449	3.88214e-05	8.47587e-05	0.000487077	0.000166395	0.00010403	8.83345e-06	0.000541261	0.000113635	0.000114667	0.000163649	0.000204064	0.000284335	0.00141715	0.000294866	0.000286934	0.000114579	3.67299e-05	0.000180824	0.000269406	0.000257429	2.88645e-05	1.03175e-05	0.000401539	0.000521293	0.000653431	0.000254818	0.000200639	0.00031954	0.000463291	8.5943e-05	1.82577e-05	0.000139899	2.36262e-05	0.00014575	0.00148619	0.000311834	1.79785e-05	9.69227e-06	0.00015221	9.41927e-05	0	0.000140302	7.08661e-05
k__Bacteria;p__Acidobacteria;c__Acidobacteriia;o__Acidobacteriales;f__Koribacteraceae	1.07795e-05	0.000120031	3.72585e-05	3.64339e-05	2.26607e-05	5.81497e-05	0.000106759	8.47587e-06	0.000259251	4.59776e-05	7.95525e-05	8.83345e-06	3.23141e-05	8.74118e-06	2.29334e-05	0	0	6.14779e-05	0.000136265	8.2931e-05	0.000114774	3.05544e-05	0	4.52059e-05	0.000107762	0.000112954	5.77289e-05	0	1.60615e-05	8.40795e-06	4.66736e-05	0	6.68798e-05	1.77522e-05	1.68469e-05	2.14857e-05	9.12884e-06	1.86532e-05	3.15016e-05	1.21458e-05	1.84619e-05	0	2.69677e-05	1.93845e-05	2.17443e-05	5.54075e-06	2.96454e-05	8.18426e-05	3.14961e-05
k__Bacteria;p__Acidobacteria;c__BPC102;o__;f__	0	0	0	0	0	8.3071e-06	0	0	0	0	6.11943e-06	0	0	0	0	0	0	0	0	0	0	0	0	0	0	0	0	0	0	0	0	0	0	0	0	0	0	0	0	0	0	0	0	0	0	0	0	0	0
k__Bacteria;p__Acidobacteria;c__BPC102;o__B110;f__	0	0	0	0	0	0	0	0	0	0	0	0	0	0	0	2.97544e-05	0	0	0	0	0	0	0	0	0	0	0	0	0	0	0	0	0	0	0	0	0	0	0	0	0	0	0	0	0	0	0	0	0
k__Bacteria;p__Acidobacteria;c__BPC102;o__MVS-40;f__	0	2.40061e-05	0	0	0	0	3.88214e-05	0	4.71365e-05	0	6.11943e-06	8.83345e-06	0	8.74118e-06	0	2.97544e-05	0	0	9.0843e-06	9.21455e-06	1.14774e-05	3.05544e-05	0	3.39044e-05	2.69406e-05	2.88951e-05	9.62149e-06	0	1.60615e-05	0	5.8342e-06	1.88754e-05	0	0	0	1.07429e-05	0	0	1.18131e-05	1.21458e-05	0	0	0	9.69227e-06	0	5.54075e-06	0	2.33836e-05	7.87402e-06
k__Bacteria;p__Acidobacteria;c__DA052;o__E29;f__	0	0	0	0	0	0	0	0	0	0	0	0	0	0	0	0	0	0	0	0	0	0	0	0	8.98021e-06	0	0	0	0	0	0	0	1.3376e-05	0	0	0	0	0	0	0	0	0	0	0	0	0	0	0	0
k__Bacteria;p__Acidobacteria;c__DA052;o__Ellin6513;f__	0	4.00102e-05	0	0	0	0	0.000203812	0	0.000157122	2.18941e-06	2.44777e-05	8.83345e-06	8.07852e-06	8.74118e-06	0	0	0	2.30542e-05	0.000199855	2.76437e-05	2.29547e-05	7.6386e-06	0	0	9.87823e-05	4.99098e-05	9.62149e-06	0	0	0	5.8342e-06	0	5.35038e-05	0	0	1.07429e-05	0	9.32662e-06	0	1.21458e-05	0	1.03945e-05	0	0	0	0	0	0	0
k__Bacteria;p__Acidobacteria;c__EC1113;o__;f__	0	0	0	0	0	0	3.88214e-05	0	0	0	0	0	8.07852e-06	0	0	0	0	7.68474e-06	0	0	0	0	0	0	8.98021e-06	1.83878e-05	0	0	0	0	0	0	0	0	0	0	0	0	0	0	0	0	0	0	0	0	0	0	0
k__Bacteria;p__Acidobacteria;c__GAL08;o__;f__	0	0	0	0	0	0	4.85267e-05	0	0	0	0	0	0	1.74824e-05	0	0	0	0	0	0	0	0	0	0	0	0	0	0	0	0	0	0	0	0	0	0	0	0	0	0	0	0	0	0	0	0	0	0	0
k__Bacteria;p__Acidobacteria;c__Holophagae;o__Holophagales;f__	0	0	0	0	0	0	0	0	0	0	0	0	0	0	0	0	0	0	0	0	0	0	0	0	0	0	1.9243e-05	0	0	0	0	0	0	0	0	0	0	0	0	0	0	0	0	0	0	0	0	0	0
k__Bacteria;p__Acidobacteria;c__Holophagae;o__Holophagales;f__Holophagaceae	0	3.20082e-05	0	0	4.53213e-05	0	6.79374e-05	1.69517e-05	0	4.37882e-06	0.000195822	7.95011e-05	1.6157e-05	4.37059e-05	1.14667e-05	1.48772e-05	0	0	0	0	0	0	0	0	4.4901e-05	5.25366e-06	0.000153944	0	0	0	0	2.83131e-05	2.67519e-05	0	0	0	0	0	4.72525e-05	2.42916e-05	0	0	0	0	0	0	2.96454e-05	0	2.3622e-05
k__Bacteria;p__Acidobacteria;c__OS-K;o__;f__	0	0	0	0	0	0	0	0	0	0	1.22389e-05	0	0	0	0	0	0	0	0	0	0	0	0	0	0	0	0	0	0	0	0	0	0	0	0	0	0	0	0	0	0	0	0	0	0	0	0	0	0
k__Bacteria;p__Acidobacteria;c__PAUC37f;o__;f__	5.38973e-06	5.60143e-05	0	0	7.55355e-06	0	2.9116e-05	0	0.000212114	1.53259e-05	5.50748e-05	0	2.42356e-05	8.74118e-06	0	1.48772e-05	0	0	0	3.68582e-05	0	7.6386e-06	0	4.52059e-05	2.69406e-05	5.25366e-05	1.9243e-05	0	4.81846e-05	1.68159e-05	3.50052e-05	0	1.3376e-05	0	0	0	0	0	1.96885e-05	6.0729e-05	9.23097e-06	1.03945e-05	0	0	0	0	0	2.33836e-05	2.3622e-05
k__Bacteria;p__Acidobacteria;c__RB25;o__;f__	1.61692e-05	4.00102e-05	0	0	1.51071e-05	6.64568e-05	2.9116e-05	1.69517e-05	6.28486e-05	1.31365e-05	4.2836e-05	0	8.07852e-06	0	0	1.48772e-05	0	7.68474e-06	0	0	1.14774e-05	2.29158e-05	0	0	8.98021e-05	9.45659e-05	2.88645e-05	0	8.83385e-05	0	4.08394e-05	1.88754e-05	1.3376e-05	0	8.42346e-06	0	0	0	0	3.64374e-05	1.84619e-05	0	0	0	2.17443e-05	0	0	3.50754e-05	3.14961e-05
k__Bacteria;p__Acidobacteria;c__S035;o__;f__	5.38973e-06	0.000136035	7.4517e-05	1.21446e-05	1.51071e-05	5.81497e-05	0	2.54276e-05	0.000227826	2.18941e-05	4.2836e-05	4.41673e-05	4.03926e-05	8.74118e-06	1.14667e-05	2.97544e-05	0	3.0739e-05	0	0.00010136	4.59095e-05	3.05544e-05	0	3.39044e-05	0.000143683	0.000112954	2.88645e-05	1.03175e-05	0.0001044	1.68159e-05	5.8342e-06	2.83131e-05	0	8.87611e-06	0	0	0	0	2.36262e-05	4.85832e-05	0	0	8.98925e-06	0	0	1.10815e-05	1.48227e-05	5.8459e-05	9.44882e-05
k__Bacteria;p__Acidobacteria;c__Solibacteres;o__JH-WHS99;f__	0	0	0	0	0	0	0	0	1.57122e-05	0	0	0	0	0	0	0	0	0	0	9.21455e-06	0	0	0	0	8.98021e-06	0	0	0	0	0	0	0	0	0	0	0	0	0	0	0	0	0	0	0	0	0	0	0	0
k__Bacteria;p__Acidobacteria;c__Solibacteres;o__Solibacterales;Other	5.38973e-06	3.20082e-05	0	0	0	0	1.94107e-05	8.47587e-06	3.14243e-05	6.56823e-06	6.11943e-06	0	2.42356e-05	8.74118e-06	1.14667e-05	1.48772e-05	0	0	2.72529e-05	0	0	2.29158e-05	0	0	0	1.05073e-05	9.62149e-06	0	2.40923e-05	8.40795e-06	1.75026e-05	0	2.67519e-05	1.77522e-05	0	1.07429e-05	3.65153e-05	0	3.93771e-06	0	3.69239e-05	0	3.5957e-05	0	0	1.10815e-05	0	0	7.87402e-06
k__Bacteria;p__Acidobacteria;c__Solibacteres;o__Solibacterales;f__	0.000614429	0.00150439	0.000847631	0.000400772	0.000536302	0.000947009	0.00220311	0.00103406	0.00158693	0.000711558	0.000722092	0.000874512	0.00140566	0.00128495	0.000447202	0.000728982	5.3234e-05	0.000945223	0.00335211	0.00237735	0.000734551	0.00263532	0.00025711	0.000768501	0.00105966	0.00340437	0.000673504	0.000546826	0.00191132	0.00104259	0.00183777	0.00143453	0.000521662	0.00131366	0.00119613	0.00162217	0.000830724	0.00192128	0.000956862	0.000789477	0.00076617	0.000519724	0.000871957	0.00241338	0.00101111	0.000808949	0.00125993	0.00167193	0.000795276
k__Bacteria;p__Acidobacteria;c__Solibacteres;o__Solibacterales;f__AKIW659	0	0	0	0	0	0	0	0	0	0	6.11943e-06	0	0	0	0	0	0	0	0	0	0	0	0	0	1.79604e-05	0	0	0	0	0	0	0	0	0	0	0	0	0	0	0	0	0	0	0	0	0	0	0	0
k__Bacteria;p__Acidobacteria;c__Solibacteres;o__Solibacterales;f__MVS-65	0	0	0	0	0	0	0	0	0	0	0	0	0	0	0	0	0	0	0	0	0	0	0	0	0	0	0	1.03175e-05	0	0	0	0	0	0	0	0	0	0	0	0	0	0	0	0	0	0	0	0	0
k__Bacteria;p__Acidobacteria;c__Solibacteres;o__Solibacterales;f__PAUC26f	0	1.60041e-05	0	0	0	0	0.000203812	0	0	4.37882e-06	1.22389e-05	0	0	0	0	0	0	0	0	0	0	0	0	1.13015e-05	0	2.62683e-06	1.9243e-05	0	0	0	0	0	0	0	0	0	1.82577e-05	9.32662e-06	0	0	0	0	0	0	0	0	0	0	0
k__Bacteria;p__Acidobacteria;c__Solibacteres;o__Solibacterales;f__PK34	0	1.60041e-05	0	0	0	0	0	0	0	2.18941e-06	6.11943e-06	8.83345e-06	0	0	0	0	0	0	0	0	0	0	0	0	0	1.05073e-05	0	0	0	0	0	0	0	0	0	0	0	9.32662e-06	0	2.42916e-05	0	0	0	0	0	0	0	2.33836e-05	7.87402e-06
k__Bacteria;p__Acidobacteria;c__Solibacteres;o__Solibacterales;f__Solibacteraceae	2.15589e-05	0.000400102	7.4517e-05	0.000704388	8.30891e-05	7.47639e-05	0.000378508	0.00010171	0.000290675	0.000201426	0.00010403	8.83345e-06	0.000718989	5.24471e-05	4.58668e-05	0.000119018	0	0.000207488	0.000399709	0.000230364	3.44321e-05	0.000129856	9.18248e-06	0.000282537	0.000107762	0.000336234	2.88645e-05	0	0.000112431	0.000243831	0.000589255	0.00012269	0.000321023	7.9885e-05	0.000168469	0.000107429	0	1.86532e-05	6.30033e-05	0.000121458	0.000267698	9.35502e-05	5.39355e-05	3.87691e-05	0.00015221	2.77037e-05	7.41136e-05	0.000198761	7.08661e-05
k__Bacteria;p__Acidobacteria;c__Solibacteres;o__Solibacterales;f__[Bryobacteraceae]	0	1.60041e-05	0	0	4.53213e-05	0	9.70535e-06	2.54276e-05	1.57122e-05	4.37882e-06	1.83583e-05	8.83345e-06	0.000129256	2.62235e-05	0	0	0	0	3.63372e-05	9.21455e-06	0	7.6386e-06	2.75475e-05	1.13015e-05	5.38812e-05	5.51634e-05	1.9243e-05	0	4.01539e-05	8.40795e-06	5.8342e-05	0	1.3376e-05	4.43805e-05	0	2.14857e-05	9.12884e-06	5.59597e-05	0	0	0	0	0	0	1.08722e-05	0	0	1.16918e-05	1.5748e-05
k__Bacteria;p__Acidobacteria;c__Sva0725;o__Sva0725;f__	0.000129354	0.000560143	0.000307383	0.000182169	0.00023416	0.000431969	0.00297954	0.000228848	0.000455652	0.000328412	0.000997467	0.000565341	0.00169649	0.00112761	9.17337e-05	0.000312421	0	0.000169064	0.0020258	0.000175076	0.000401708	0.00147425	0.000303022	0.000259934	0.000538812	0.00593401	0.00139512	0.000154762	0.000586246	5.04477e-05	0.000326715	0.000500198	0.000227391	0.00179297	0.000303245	0.000977601	0.00031038	0.000233165	0.0010238	0.00037652	1.84619e-05	6.23668e-05	0.00047643	7.75382e-05	0.000217443	0.0001496	0.00016305	0.000280603	0.000267717
k__Bacteria;p__Acidobacteria;c__TM1;o__;f__	0	0	0	0	0	0	0	0	1.57122e-05	0	1.22389e-05	0	0	0	0	0	0	0	0	0	0	0	0	0	0	0	0	0	0	0	0	0	0	0	0	0	0	0	0	0	0	0	0	0	0	0	0	0	0
k__Bacteria;p__Acidobacteria;c__[Chloracidobacteria];Other;Other	0	0	0	0	0	0	0	8.47587e-06	0	0	0	0	0	0	0	0	0	0	9.0843e-06	0	0	0	0	0	0	0	0	0	0	0	0	0	0	0	0	0	0	0	0	0	0	0	0	0	0	0	0	0	0
k__Bacteria;p__Acidobacteria;c__[Chloracidobacteria];o__;f__	5.38973e-06	8.00205e-06	0	0	0	8.3071e-06	0	0	7.85608e-06	0	6.11943e-06	8.83345e-06	0	0	0	0	0	0	9.0843e-06	0	1.14774e-05	0	0	0	0	7.09244e-05	0	0	0	0	0	0	0	0	3.36939e-05	0	0	0	0	0	0	0	0	0	0	0	0	0	7.87402e-06
k__Bacteria;p__Acidobacteria;c__[Chloracidobacteria];o__11-24;f__	1.07795e-05	5.60143e-05	6.52024e-05	0	7.55355e-05	2.49213e-05	0.000184402	8.47587e-06	7.07047e-05	3.50306e-05	7.34331e-05	3.53338e-05	4.03926e-05	3.49647e-05	0	1.48772e-05	0	0.000222857	0	7.37164e-05	2.29547e-05	4.58316e-05	0	5.65074e-05	8.98021e-05	0.000139222	4.81075e-05	1.03175e-05	0.000128492	8.40795e-06	0.000122518	9.4377e-06	0	5.32566e-05	0.000901311	1.07429e-05	0.00023735	4.66331e-05	1.57508e-05	8.50206e-05	9.23097e-06	0	0	9.69227e-06	2.17443e-05	0	2.96454e-05	1.16918e-05	7.87402e-05
k__Bacteria;p__Acidobacteria;c__[Chloracidobacteria];o__DS-100;f__	6.46768e-05	0.000408104	0.000214236	6.07231e-05	0.00010575	7.47639e-05	0.000194107	0.00014409	0.000164978	7.00611e-05	0.000159105	9.7168e-05	0.000226199	0.000209788	5.73335e-05	1.48772e-05	0	0.000199803	0.00059048	0.000175076	5.73868e-05	0.000412485	6.42774e-05	4.52059e-05	0.000116743	0.000517485	0.00019243	5.15873e-05	0.000224862	0.000117711	0.000315047	4.71885e-05	2.67519e-05	8.87611e-05	0.000176893	0.000107429	2.73865e-05	9.32662e-05	9.05672e-05	0.000109312	1.84619e-05	3.11834e-05	7.1914e-05	2.90768e-05	2.17443e-05	1.66222e-05	5.92909e-05	0.000163685	0.000102362
k__Bacteria;p__Acidobacteria;c__[Chloracidobacteria];o__Ellin7246;f__	0	0	0	0	0	0	0	0	0	0	0	0	0	0	0	0	0	0	0	0	0	0	0	0	0	0	0	0	0	0	0	0	0	0	0	0	0	0	0	0	0	0	0	0	0	0	0	0	0
k__Bacteria;p__Acidobacteria;c__[Chloracidobacteria];o__PK29;f__	3.23384e-05	0.00031208	5.58878e-05	4.85785e-05	6.7982e-05	0.000116299	0.00122287	8.47587e-05	0.000298531	0.000105092	0.000134627	3.53338e-05	6.46282e-05	0.000157341	2.29334e-05	0.00010414	8.87233e-06	0.000284335	8.17587e-05	0.000129004	0.000160683	0.000244435	9.18248e-06	0.000113015	8.08219e-05	0.000228534	0.000202051	2.06349e-05	0.000168646	5.04477e-05	0.000455068	3.77508e-05	0.000107008	9.76372e-05	0.000202163	7.52001e-05	0.000219092	3.73065e-05	0.000114193	0.000109312	7.38477e-05	5.19724e-05	6.29247e-05	7.75382e-05	7.61052e-05	5.54075e-06	5.92909e-05	0.00012861	0.00015748
k__Bacteria;p__Acidobacteria;c__[Chloracidobacteria];o__RB41;Other	0	0	0	0	0	0	0	0	0	0	0	0	0	0	0	0	0	0	0	0	0	0	0	0	0	0	0	0	0	0	0	0	0	0	0	0	0	0	0	0	0	0	0	0	0	0	0	0	0
k__Bacteria;p__Acidobacteria;c__[Chloracidobacteria];o__RB41;f__	0.00141211	0.00216856	0.00651093	0.00573226	0.000551409	0.00173618	0.00806514	0.00194097	0.00328384	0.00102245	0.00170732	0.00143102	0.000937109	0.00241257	0.000710936	0.00129432	0.00434744	0.00638602	0.00255269	0.00585124	0.00133137	0.00298669	0.000137737	0.00319832	0.00176012	0.0028396	0.00203013	0.00131032	0.00282683	0.00442258	0.00142938	0.00160441	0.00371852	0.00596474	0.00877725	0.00116023	0.00444574	0.0053255	0.00173653	0.00120243	0.00198466	0.00288966	0.00337097	0.00700751	0.00187001	0.0034131	0.00302383	0.00332047	0.00288189
k__Bacteria;p__Acidobacteria;c__[Chloracidobacteria];o__RB41;f__Ellin6075	0.00154146	0.00532936	0.00806647	0.0024775	0.00182041	0.00343914	0.00975387	0.00472106	0.00523215	0.0027915	0.00238046	0.00338321	0.0124571	0.00992124	0.00107787	0.0027374	0.00161476	0.0103437	0.0158158	0.00708599	0.00254798	0.00747055	0.00237826	0.0045997	0.00405007	0.00557413	0.00515712	0.00457064	0.0156199	0.0087695	0.0207056	0.00930557	0.00255481	0.0125242	0.0143873	0.00579041	0.0128717	0.0203227	0.00349274	0.00359516	0.00524319	0.00305597	0.00506994	0.0154107	0.00290287	0.00556291	0.00664058	0.00550684	0.00627559
k__Bacteria;p__Acidobacteria;c__iii1-8;o__;f__	0	0	0	0	0	0	0	0	0	4.37882e-06	0	0	0	0	0	0	0	0	0	0	0	0	0	0	0	0	0	0	0	0	5.8342e-06	0	0	0	0	0	0	0	0	0	0	0	0	0	0	0	0	0	0
k__Bacteria;p__Acidobacteria;c__iii1-8;o__32-20;f__	0	8.00205e-05	0	3.64339e-05	7.55355e-06	1.66142e-05	1.94107e-05	8.47587e-06	0.000157122	8.75764e-06	5.50748e-05	8.83345e-06	8.07852e-06	2.62235e-05	0	2.97544e-05	8.87233e-06	4.61084e-05	0	8.2931e-05	3.44321e-05	7.6386e-06	9.18248e-06	3.39044e-05	0.000107762	4.46561e-05	9.62149e-06	1.03175e-05	8.83385e-05	0	2.9171e-05	9.4377e-06	2.67519e-05	2.66283e-05	2.52704e-05	2.14857e-05	0	0	3.15016e-05	3.64374e-05	0	0	8.98925e-06	0	1.08722e-05	0	2.96454e-05	4.67672e-05	7.87402e-06
k__Bacteria;p__Acidobacteria;c__iii1-8;o__DS-18;f__	0.000113184	0.000336086	0.000232866	8.50123e-05	0.000166178	0.000141221	0.00263985	0.000118662	0.000204258	0.000135743	0.000520151	0.000238503	0.000363534	0.000349647	5.73335e-05	2.97544e-05	0	0.000107586	0.00116279	0.000211935	9.18189e-05	0.000236797	5.50949e-05	0.000101713	0.000359208	0.00179675	0.000442589	0.000278572	0.000393508	8.40795e-05	0.000519244	0.000188754	0.000200639	8.87611e-05	0.000261127	0.0002256	7.30307e-05	0.000317105	7.48164e-05	9.71664e-05	2.76929e-05	1.03945e-05	9.88817e-05	1.93845e-05	0.000130466	7.75705e-05	0.000355745	0.000432597	0.000267717
k__Bacteria;p__Acidobacteria;c__iii1-8;o__SJA-36;f__	0	2.40061e-05	0	0	0	0	1.94107e-05	0	1.57122e-05	2.18941e-06	7.34331e-05	8.83345e-06	0	8.74118e-06	0	0	0	7.68474e-06	0	9.21455e-06	2.29547e-05	0	0	2.2603e-05	0	2.62683e-06	3.8486e-05	0	1.60615e-05	0	0	0	0	0	0	1.07429e-05	0	0	0	0	9.23097e-06	0	0	0	0	0	1.48227e-05	0	0
k__Bacteria;p__Actinobacteria;Other;Other;Other	0	0	0	0	7.55355e-06	0	0	0	0	0	0	0	0	0	0	0	0	0	0	0	0	0	0	0	0	1.05073e-05	0	0	0	0	0	9.4377e-06	0	0	0	0	0	0	7.87541e-06	0	0	0	0	0	0	0	0	0	0
k__Bacteria;p__Actinobacteria;c__;o__;f__	0	0	0	0	0	0	0	0	0	4.37882e-06	0	0	0	0	0	0	0	0	0	0	0	0	0	0	0	0	0	0	0	0	0	0	0	0	0	0	0	0	0	0	0	0	0	0	0	0	0	0	0
k__Bacteria;p__Actinobacteria;c__Acidimicrobiia;o__Acidimicrobiales;Other	0	0	0	0	0	0	2.9116e-05	0	1.57122e-05	2.18941e-06	1.22389e-05	1.76669e-05	0	8.74118e-06	0	0	0	7.68474e-06	3.63372e-05	0	0	7.6386e-06	1.8365e-05	0	2.69406e-05	2.36415e-05	2.88645e-05	0	0	0	5.8342e-06	0	0	0	1.68469e-05	0	0	0	0	0	0	0	0	0	0	1.10815e-05	0	1.16918e-05	7.87402e-06
k__Bacteria;p__Actinobacteria;c__Acidimicrobiia;o__Acidimicrobiales;f__	0.000291046	0.00202452	0.00221688	0.000825834	0.00112548	0.00156173	0.0110641	0.00134766	0.00124912	0.00150412	0.0029618	0.00198753	0.00272246	0.00205418	0.00124987	0.00138358	0.000124213	0.000937538	0.00684048	0.00170469	0.00127399	0.00323877	0.00111108	0.000745898	0.00313409	0.00726581	0.00298266	0.00291984	0.00232892	0.000958507	0.00463236	0.00166104	0.00137772	0.00187286	0.00172681	0.0023312	0.000958528	0.000988622	0.00162233	0.00185831	0.00066463	0.000405384	0.00118658	0.000978919	0.00153298	0.000687053	0.0030683	0.00192915	0.00114173
k__Bacteria;p__Actinobacteria;c__Acidimicrobiia;o__Acidimicrobiales;f__AKIW874	5.38973e-06	7.20184e-05	0.000251495	3.64339e-05	4.53213e-05	5.81497e-05	7.76428e-05	3.39035e-05	0.000196402	7.22505e-05	0.000171344	0.000123668	3.23141e-05	8.74118e-06	1.14667e-05	2.97544e-05	8.87233e-06	0	2.72529e-05	0.000119789	6.88642e-05	0.000252074	0	0.000124316	4.4901e-05	0.000168117	0.000125079	2.06349e-05	0	2.52239e-05	5.8342e-06	4.71885e-05	5.35038e-05	8.87611e-06	0	5.37143e-05	0	9.32662e-06	5.51279e-05	7.28748e-05	1.84619e-05	0	4.49462e-05	0	7.61052e-05	5.54075e-06	2.96454e-05	0.000116918	0.00011811
k__Bacteria;p__Actinobacteria;c__Acidimicrobiia;o__Acidimicrobiales;f__C111	0.0002102	0.00265668	0.0042009	0.000449351	0.00118591	0.00144543	0.00110641	0.000940821	0.000691335	0.00159827	0.000465076	0.000194336	0.00228622	0.0011888	0.000986137	0.000639719	7.09786e-05	0.000491823	0.00216206	0.000903026	0.000344321	0.00119926	6.42774e-05	0.000372949	0.000233485	0.00378526	0.000971771	0.00190873	0.00139735	0.000992139	0.00362304	0.00138734	0.000815933	0.0015977	0.00128037	0.0023312	0.000848982	0.000960642	0.00193735	0.00155466	0.000553858	0.000270256	0.000332602	0.000969227	0.00146774	0.000504208	0.00114135	0.00097042	0.000858268
k__Bacteria;p__Actinobacteria;c__Acidimicrobiia;o__Acidimicrobiales;f__EB1017	4.31179e-05	0.000280072	0.000652024	7.28677e-05	0.000113303	0.000141221	0.00105788	0.000152566	0.000424228	0.000107281	0.00053239	9.7168e-05	0.000145413	6.99295e-05	4.58668e-05	0.000223158	0	5.37932e-05	6.35901e-05	0.00040544	5.73868e-05	0.00038193	1.8365e-05	0.000169522	0.000502892	0.000748647	0.000125079	9.28572e-05	0.000160615	8.40795e-05	8.75131e-05	1.88754e-05	0.000120384	2.66283e-05	6.73877e-05	0.000107429	1.82577e-05	9.32662e-06	0.000126007	0.000327937	0	1.03945e-05	1.79785e-05	1.93845e-05	7.61052e-05	4.4326e-05	0.000133404	0.000268911	0.000173228
k__Bacteria;p__Actinobacteria;c__Acidimicrobiia;o__Acidimicrobiales;f__Iamiaceae	2.15589e-05	0.000216055	0.000251495	4.85785e-05	6.04284e-05	0.000141221	0.000155286	5.93311e-05	0.000133553	0.000109471	0.000293732	0.000167836	0.000306984	0.000157341	6.88002e-05	8.92631e-05	1.77447e-05	3.0739e-05	9.0843e-05	0.000138218	0.000160683	0.000221519	0.000119372	5.65074e-05	0.000691476	0.000937778	0.00038486	6.19048e-05	0.000433662	4.20398e-05	0.000484239	6.60639e-05	0.000107008	7.9885e-05	5.89643e-05	0.000128914	0	1.86532e-05	9.45049e-05	0.000109312	4.61548e-05	2.07889e-05	8.98925e-05	9.69227e-06	5.43608e-05	3.87852e-05	1.48227e-05	5.8459e-05	0.000125984
k__Bacteria;p__Actinobacteria;c__Acidimicrobiia;o__Acidimicrobiales;f__JdFBGBact	0	0	0	0	0	0	0	0	0	2.18941e-06	6.11943e-06	0	0	0	0	0	0	0	0	0	1.14774e-05	7.6386e-06	0	0	8.98021e-06	1.83878e-05	0	0	0	8.40795e-06	1.75026e-05	0	0	0	8.42346e-06	0	9.12884e-06	9.32662e-06	0	0	0	0	0	0	0	0	0	0	0
k__Bacteria;p__Actinobacteria;c__Acidimicrobiia;o__Acidimicrobiales;f__Microthrixaceae	3.23384e-05	5.60143e-05	4.65731e-05	3.64339e-05	4.53213e-05	4.98426e-05	0.000397919	4.23793e-05	6.28486e-05	4.8167e-05	7.95525e-05	0.000238503	5.65497e-05	7.86706e-05	0.000114667	1.48772e-05	0	7.68474e-06	0.000199855	6.45019e-05	2.29547e-05	8.40246e-05	4.59124e-05	5.65074e-05	0.000125723	0.000149729	8.65934e-05	9.28572e-05	7.2277e-05	0	4.08394e-05	5.66262e-05	1.3376e-05	1.77522e-05	8.42346e-06	0.0001504	1.82577e-05	9.32662e-06	4.72525e-05	3.64374e-05	2.76929e-05	0	0.000107871	1.93845e-05	5.43608e-05	0	2.96454e-05	2.33836e-05	2.3622e-05
k__Bacteria;p__Actinobacteria;c__Acidimicrobiia;o__Acidimicrobiales;f__TK06	0	8.00205e-06	0	0	0	0	0	0	7.85608e-06	2.18941e-06	6.11943e-06	0	0	0	0	0	0	0	0	2.76437e-05	0	7.6386e-06	0	0	8.98021e-06	5.25366e-06	9.62149e-06	0	8.03077e-06	8.40795e-06	0	0	0	0	0	0	0	0	0	0	0	0	8.98925e-06	0	1.08722e-05	0	0	1.16918e-05	0
k__Bacteria;p__Actinobacteria;c__Acidimicrobiia;o__Acidimicrobiales;f__ZA3409c	0	0	0	0	0	0	0	0	0	0	0	0	0	0	0	0	0	0	0	0	0	0	0	0	0	0	0	0	0	0	0	0	0	0	0	0	0	0	0	0	0	0	0	0	0	0	0	0	0
k__Bacteria;p__Actinobacteria;c__Acidimicrobiia;o__Acidimicrobiales;f__koll13	0	0	0	0	3.02142e-05	0	5.82321e-05	0	7.85608e-06	1.31365e-05	0	0	0	8.74118e-06	0	0	0	0	0	9.21455e-06	0	6.87474e-05	0	0	0	5.25366e-06	9.62149e-06	0	8.03077e-06	0	0	0	0	0	0	0	0	0	0	2.42916e-05	0	0	0	0	0	0	0	1.16918e-05	7.87402e-06
k__Bacteria;p__Actinobacteria;c__Acidimicrobiia;o__Acidimicrobiales;f__ntu14	0	0	0	0	0	0	0	0	0	0	0	0	0	0	0	0	0	0	0	0	0	0	0	0	0	2.62683e-06	0	0	0	0	0	0	0	0	0	0	0	0	0	0	0	0	0	0	0	0	0	0	0
k__Bacteria;p__Actinobacteria;c__Acidimicrobiia;o__Acidimicrobiales;f__wb1_P06	0	0	0	0	0	0	0	0	0	0	0	0	0	0	0	0	0	0	0	0	0	0	0	0	0	0	0	0	0	0	0	0	0	0	0	0	0	0	0	0	0	0	0	0	0	0	0	0	0
k__Bacteria;p__Actinobacteria;c__Actinobacteria;o__Actinomycetales;Other	0.000835408	0.0019525	0.000922148	0.000558652	0.000732695	0.00116299	0.000611437	0.00053398	0.00105271	0.00116039	0.00131568	0.00130735	0.000500868	0.000480765	0.00189201	0.00236547	0.000212936	0.00058404	0.00120821	0.00122554	0.00399412	0.00267351	0.000752964	0.00144659	0.00119437	0.00121622	0.00106799	0.00215635	0.000297139	0.000664228	0.000490073	0.000868269	0.00102995	0.000221903	0.00292294	0.00104206	0.000191706	0.000466331	0.00101199	0.00262349	0.000692323	0.000145523	0.00121355	0.000407075	0.00142425	0.0021886	0.00115617	0.00196422	0.00107087
k__Bacteria;p__Actinobacteria;c__Actinobacteria;o__Actinomycetales;f__	0.00305059	0.00837814	0.00254289	0.00460281	0.00292323	0.0056239	0.00273691	0.00415318	0.00453296	0.00484079	0.0059848	0.00665159	0.00460476	0.00403843	0.0156291	0.0172873	0.000452489	0.00179823	0.00543241	0.00633961	0.0382426	0.0110149	0.00786021	0.00560553	0.010426	0.00732886	0.00755287	0.010173	0.00263409	0.00265691	0.00322048	0.00261424	0.00706251	0.00147343	0.00585431	0.00385669	0.000922012	0.00191196	0.00430785	0.0173928	0.0037847	0.000623668	0.00349682	0.00273322	0.00850203	0.00638848	0.00675916	0.00825441	0.00638583
k__Bacteria;p__Actinobacteria;c__Actinobacteria;o__Actinomycetales;f__ACK-M1	0.000102405	0	0	0	0	0	2.9116e-05	0	7.85608e-06	0	6.11943e-06	0	0	8.74118e-06	0	0	8.87233e-06	0	8.17587e-05	9.21455e-06	3.44321e-05	0	0	0	0	4.99098e-05	0	0	0	8.40795e-06	0	0	0	0	0	0	0	0	0	0	0	1.03945e-05	0	0	0	6.6489e-05	0	1.16918e-05	0
k__Bacteria;p__Actinobacteria;c__Actinobacteria;o__Actinomycetales;f__Actinomycetaceae	3.77281e-05	0.000656168	9.31463e-06	0.000145735	0.000279482	0.000340591	0.000524089	0.00038989	0.00138267	0.00104873	0.00113209	0.000247337	0.000234277	7.86706e-05	0.000321068	0.000238035	1.77447e-05	1.53695e-05	3.63372e-05	0.000598946	0.000206593	0.000404846	9.18248e-05	0.000158221	0.000170624	0.000449188	0.000240537	0.000278572	6.42462e-05	5.88557e-05	4.66736e-05	0.000264256	0.000548414	2.66283e-05	0	0.000655315	9.12884e-06	1.86532e-05	0.000862358	0.000473686	5.53858e-05	0	6.29247e-05	0	0.00025006	0.000144059	0.000177873	0.000491056	0.000409449
k__Bacteria;p__Actinobacteria;c__Actinobacteria;o__Actinomycetales;f__Actinopolysporaceae	0	0	0	0	0	0	1.94107e-05	0	0	0	0	0	0	0	0	0	0	0	0	0	0	0	0	0	0	0	0	0	0	0	0	0	0	0	0	0	0	0	0	0	0	0	0	0	1.08722e-05	0	0	0	0
k__Bacteria;p__Actinobacteria;c__Actinobacteria;o__Actinomycetales;f__Actinospicaceae	0	0	0	0	0	0	0	0	7.85608e-06	0	6.11943e-06	0	0	0	0	0	0	0	9.0843e-05	0	0	5.34702e-05	0	0	0	0	0	0	0	0	0	0	0	0	0	0	0	0	0	0	0	0	0	0	0	0	0	0	0
k__Bacteria;p__Actinobacteria;c__Actinobacteria;o__Actinomycetales;f__Actinosynnemataceae	1.07795e-05	3.20082e-05	4.65731e-05	1.21446e-05	2.26607e-05	5.81497e-05	3.88214e-05	8.47587e-06	7.07047e-05	4.8167e-05	8.5672e-05	0.000167836	3.23141e-05	0	2.29334e-05	2.97544e-05	0	0	1.81686e-05	3.68582e-05	5.73868e-05	7.6386e-05	9.18248e-06	1.13015e-05	1.79604e-05	0.000601544	1.9243e-05	7.22223e-05	1.60615e-05	4.20398e-05	0.000215866	9.4377e-06	0	2.66283e-05	0	3.22286e-05	0	9.32662e-06	4.72525e-05	3.64374e-05	9.23097e-06	0	2.69677e-05	9.69227e-06	7.61052e-05	1.10815e-05	0	5.8459e-05	7.87402e-06
k__Bacteria;p__Actinobacteria;c__Actinobacteria;o__Actinomycetales;f__Beutenbergiaceae	0	0.000184047	8.38317e-05	4.85785e-05	0.000264374	0.000182756	0.000281455	0.000152566	3.14243e-05	0.000319654	0.00011015	0.000194336	4.03926e-05	3.49647e-05	0.000366935	1.48772e-05	8.87233e-06	0	1.81686e-05	9.21455e-05	3.44321e-05	0.000259712	8.26424e-05	6.78089e-05	2.69406e-05	3.41488e-05	0.000125079	4.12699e-05	8.03077e-05	5.04477e-05	1.16684e-05	5.66262e-05	0.000147136	5.32566e-05	0	0.000214857	0	6.52863e-05	0.000149633	6.0729e-05	3.69239e-05	1.03945e-05	1.79785e-05	9.69227e-06	0.00015221	4.4326e-05	8.89363e-05	5.8459e-05	4.72441e-05
k__Bacteria;p__Actinobacteria;c__Actinobacteria;o__Actinomycetales;f__Bogoriellaceae	1.61692e-05	0.000144037	4.65731e-05	3.64339e-05	0.000188839	0.000116299	9.70535e-05	2.54276e-05	2.35682e-05	0.000363442	0.00032433	0.00048584	1.6157e-05	1.74824e-05	0.000114667	5.95088e-05	0	0	0	9.21455e-06	2.29547e-05	0.000152772	1.8365e-05	2.2603e-05	3.59208e-05	8.14317e-05	3.8486e-05	3.09524e-05	0	3.36318e-05	1.16684e-05	6.60639e-05	2.67519e-05	8.87611e-06	0	0.000268572	0	0.000401045	0.000196885	0.000242916	1.84619e-05	0	0	9.69227e-06	8.69773e-05	2.2163e-05	7.41136e-05	1.16918e-05	6.29921e-05
k__Bacteria;p__Actinobacteria;c__Actinobacteria;o__Actinomycetales;f__Brevibacteriaceae	5.38973e-05	0.00237661	0	0.000121446	0.000415446	0.000523347	0.000320276	0.000457697	0.000267107	0.00144939	0.00200717	0.000936346	6.46282e-05	0.000131118	0.0001376	0.000609965	7.98509e-05	7.68474e-06	2.72529e-05	0.000350153	0.000424663	0.00205478	0.000156102	0.000146919	0.000116743	0.000336234	0.000413724	6.19048e-05	5.62154e-05	0.000117711	1.16684e-05	0.000802205	0.000173887	4.43805e-05	0	0.000655315	0	0.000102593	0.000315016	0.000886643	2.76929e-05	1.03945e-05	0.00011686	3.87691e-05	0.000489247	6.09482e-05	1.48227e-05	0.000397521	0.000244094
k__Bacteria;p__Actinobacteria;c__Actinobacteria;o__Actinomycetales;f__Cellulomonadaceae	0.000673716	0.00324883	0.00357682	0.00123875	0.00209989	0.0060891	0.00302807	0.00150023	0.00285961	0.00267327	0.00299852	0.00315354	0.00278709	0.00132866	0.00430001	0.00742372	0.000399255	0.000553301	0.00128997	0.0036121	0.00384492	0.00354431	0.000532584	0.00159351	0.00152664	0.00478083	0.00199165	0.00593254	0.00134114	0.0029596	0.00279458	0.00393552	0.00204652	0.000807726	0.000648607	0.00559703	0.000264736	0.00124044	0.00466224	0.00668019	0.00217851	0.000176706	0.000665204	0.0022583	0.00553393	0.00138519	0.00287561	0.00350754	0.0032126
k__Bacteria;p__Actinobacteria;c__Actinobacteria;o__Actinomycetales;f__Corynebacteriaceae	0.000269487	0.0134274	5.58878e-05	0.000510074	0.00158625	0.00342252	0.00362009	0.00290722	0.0027182	0.00348773	0.0105132	0.00300337	0.000298905	0.000524471	0.000779736	0.000848	0.000487978	0.000138325	0.000118096	0.00327117	0.00175604	0.00262768	0.00145083	0.00185344	0.000736377	0.00184666	0.00228991	0.00303334	0.000240923	0.000823979	0.000192529	0.00329376	0.000909565	0.00020415	1.68469e-05	0.00481281	0	0.000345085	0.00316985	0.00193118	0.000396932	8.31558e-05	0.00047643	0.000164769	0.0019135	0.000382312	0.000578086	0.00505086	0.00144094
k__Bacteria;p__Actinobacteria;c__Actinobacteria;o__Actinomycetales;f__Cryptosporangiaceae	0	8.00205e-06	0	0	0	8.3071e-06	0	0	0	8.75764e-06	1.83583e-05	0	0	0	0	0	0	0	0	2.76437e-05	1.14774e-05	0	0	0	8.98021e-06	1.83878e-05	0	0	0	0	1.16684e-05	0	0	0	0	0	0	0	7.87541e-06	1.21458e-05	0	0	0	0	0	0	0	0	0
k__Bacteria;p__Actinobacteria;c__Actinobacteria;o__Actinomycetales;f__Dermabacteraceae	0.000296435	0.00787402	3.72585e-05	0.000376483	0.00237182	0.00115469	0.00134904	0.00120357	0.000746327	0.00616319	0.00414897	0.0021907	0.000258513	0.000157341	0.000986137	0.00184477	7.98509e-05	0.000122956	9.0843e-05	0.00070952	0.00114774	0.00378111	0.00124882	0.000406853	0.000323287	0.00118995	0.00128928	0.000371429	0.000273046	0.000235423	0.00011085	0.00111365	0.000334399	7.9885e-05	2.52704e-05	0.00169737	1.82577e-05	0.00214512	0.000826918	0.0025992	0.000147695	1.03945e-05	0.000305634	2.90768e-05	0.00334863	0.000288119	0.000340923	0.00122764	0.000622047
k__Bacteria;p__Actinobacteria;c__Actinobacteria;o__Actinomycetales;f__Dermacoccaceae	3.77281e-05	0.00599353	1.86293e-05	0.000522219	0.00231894	0.001055	0.000388214	0.00063569	0.000809176	0.00240178	0.00144418	0.00498207	0.000266591	0.000192306	0.00201814	0.000535579	6.21063e-05	9.22169e-05	0.000281613	0.00072795	0.000252502	0.000389569	0.00292921	0.00068939	0.00179604	0.000412412	0.00161641	0.000361111	0.000297139	0.000252239	0.000245037	0.00033032	0.000842685	0.000177522	3.36939e-05	0.000547886	9.12884e-05	0.000811416	0.00181528	0.000789477	0.000452317	5.19724e-05	0.000296645	0.000281076	0.00407706	0.0002992	0.00112653	0.000935344	0.000409449
k__Bacteria;p__Actinobacteria;c__Actinobacteria;o__Actinomycetales;f__Dermatophilaceae	0.000177861	0.00132034	0	0.000230748	0.000120857	0.00025752	0.000203812	0.000110186	0.000290675	0.00130927	0.00701898	0.000980513	6.46282e-05	2.62235e-05	0.00105494	0.000297544	0	7.68474e-06	0.000218023	0.000294866	0.00017216	0.000549979	0.000532584	0.000169522	0.00085312	0.000478083	0.00101026	0.000144445	0.000120462	3.36318e-05	4.08394e-05	0.00033032	0.000441407	1.77522e-05	1.68469e-05	0.000171886	1.82577e-05	0.000111919	0.000287453	0.000437249	8.30787e-05	2.07889e-05	0.000134839	8.72304e-05	0.000761052	0.000465423	0.0003261	0.000526131	0.000181102
k__Bacteria;p__Actinobacteria;c__Actinobacteria;o__Actinomycetales;f__Dietziaceae	4.85076e-05	0.00387299	6.52024e-05	0.000400772	0.00114059	0.000672875	0.000465857	0.000796732	0.000762039	0.00262072	0.00329225	0.00724343	0.000185806	0.000113635	0.000550402	0.00206793	0.00011534	6.14779e-05	1.81686e-05	0.000322509	0.000585346	0.00257421	0.000495854	0.000361647	0.000368189	0.000357249	0.000827448	0.000134127	0.000184708	0.000201791	0.000145855	0.000962646	0.000374527	0.000177522	1.68469e-05	0.00166514	4.56442e-05	0.00581048	0.000657597	0.00214981	7.38477e-05	2.07889e-05	0.000125849	1.93845e-05	0.000945878	9.41927e-05	0.00118582	0.000853502	0.00104724
k__Bacteria;p__Actinobacteria;c__Actinobacteria;o__Actinomycetales;f__Frankiaceae	0.00060365	0.000424109	0.00149966	0.000449351	0.000332356	0.000905474	0.000514383	0.000203421	0.000392804	0.000571436	0.000312091	0.000388672	0.000468554	0.0002972	0.000699469	0.000818245	0.000275042	0.00043803	0.00152616	0.000571302	0.00141172	0.0051255	0.00018365	0.000621581	0.000224505	0.00103234	0.000538803	0.000918255	9.63693e-05	0.00162274	0.000536747	0.000302006	0.000735678	0.000541443	0.00194582	0.000590858	0.000584245	0.000307778	0.000460712	0.00134818	0.000461548	0.000405384	0.000422495	0.000494306	0.000761052	0.00122451	0.000800427	0.000947036	0.000496063
k__Bacteria;p__Actinobacteria;c__Actinobacteria;o__Actinomycetales;f__Geodermatophilaceae	0.0168968	0.0130033	0.0255221	0.0216174	0.0092531	0.0391264	0.0196727	0.0103067	0.0124833	0.0122125	0.0260871	0.0260234	0.00877328	0.010638	0.0337695	0.0645224	0.0162009	0.00476454	0.0157158	0.0322601	0.0992104	0.0578548	0.0136819	0.0352154	0.02448	0.0376609	0.02364	0.0355334	0.00500317	0.0119477	0.0194862	0.0227071	0.0299621	0.013687	0.0248661	0.0306172	0.011831	0.00888827	0.0192987	0.0516439	0.0102648	0.00389793	0.0390763	0.0177272	0.0295071	0.0418991	0.0231086	0.0390974	0.0215591
k__Bacteria;p__Actinobacteria;c__Actinobacteria;o__Actinomycetales;f__Glycomycetaceae	0	8.00205e-06	0	0	0	0	9.70535e-06	8.47587e-06	0	0	0	0	0	0	0	0	0	0	0	9.21455e-06	0	6.11088e-05	0	0	0	0	0	0	0	0	0	0	0	0	0	0	0	0	1.18131e-05	0	0	0	0	0	0	0	0	0	0
k__Bacteria;p__Actinobacteria;c__Actinobacteria;o__Actinomycetales;f__Gordoniaceae	3.77281e-05	0.000224057	1.86293e-05	4.85785e-05	0.00012841	0.000174449	0.000242634	6.7807e-05	6.28486e-05	0.00022332	0.00113821	0.0049909	0.000113099	0.000113635	0.000183467	0.000699228	8.87233e-06	2.30542e-05	9.0843e-05	9.21455e-05	0.00021807	0.00129092	0.000247927	5.65074e-05	0.000206545	0.00109801	0.000221294	0.000154762	0.000176677	2.52239e-05	0.000460902	3.77508e-05	0.000107008	7.9885e-05	2.52704e-05	6.44572e-05	1.82577e-05	0.00249953	0.000133882	0.00111741	2.76929e-05	0	4.49462e-05	2.90768e-05	0.00025006	5.54075e-05	4.44682e-05	0.000187069	3.93701e-05
k__Bacteria;p__Actinobacteria;c__Actinobacteria;o__Actinomycetales;f__Intrasporangiaceae	0.00127198	0.0416027	0.00834591	0.00905989	0.0176602	0.0146953	0.0109185	0.00956078	0.0109435	0.0317158	0.0241656	0.035272	0.0204387	0.00972019	0.0436882	0.0146838	0.00382397	0.00163685	0.00831214	0.0117946	0.0065421	0.0101211	0.0434148	0.010646	0.0323018	0.014135	0.025978	0.0274341	0.0104882	0.00498592	0.0307288	0.00859775	0.0184053	0.0045712	0.001651	0.0170597	0.00253782	0.0099515	0.0264181	0.0154737	0.00755093	0.000436568	0.00542052	0.00661982	0.0359542	0.0050033	0.0202182	0.0177832	0.0134173
k__Bacteria;p__Actinobacteria;c__Actinobacteria;o__Actinomycetales;f__Jonesiaceae	0	8.00205e-06	9.31463e-06	0	0	1.66142e-05	0	0	0	6.56823e-06	3.05971e-05	8.83345e-06	8.07852e-06	8.74118e-06	3.44001e-05	0	0	0	0	0	0	0.000290267	0	0	1.79604e-05	2.62683e-06	2.88645e-05	0	0	8.40795e-06	0	0	1.3376e-05	0	0	0	9.12884e-06	0	3.93771e-06	1.21458e-05	0	0	0	0	3.26165e-05	0	0	1.16918e-05	7.87402e-06
k__Bacteria;p__Actinobacteria;c__Actinobacteria;o__Actinomycetales;f__Kineosporiaceae	0.0013636	0.00144037	0.00262673	0.00119017	0.00144273	0.00284933	0.000359098	0.00127986	0.00132768	0.000937068	0.00145642	0.00140452	0.000541261	0.000725518	0.00154801	0.0039127	0.000354893	0.00133714	0.000999273	0.00268143	0.00272014	0.00527064	0.000404029	0.00193255	0.00108661	0.00203579	0.00109685	0.00175397	0.000345323	0.00216925	0.000682602	0.00126465	0.00173887	0.000621328	0.00261127	0.00182629	0.00054773	0.000410371	0.00125613	0.00536844	0.00130157	0.00189179	0.00571716	0.00116307	0.00231577	0.00372892	0.00103759	0.00275927	0.00150394
k__Bacteria;p__Actinobacteria;c__Actinobacteria;o__Actinomycetales;f__Microbacteriaceae	0.000975541	0.00930638	0.0117457	0.00529505	0.00761398	0.00472674	0.00552234	0.00573816	0.00692906	0.00485611	0.00903839	0.0202639	0.00723836	0.00413458	0.00884083	0.00995284	0.0063171	0.00440336	0.00319767	0.0069017	0.00824075	0.00725667	0.00454533	0.00584286	0.011333	0.00780694	0.00776454	0.0146611	0.00740437	0.00459074	0.00193112	0.00463391	0.00724977	0.00213027	0.0079686	0.00659612	0.000949399	0.00192128	0.00397314	0.00840489	0.00273237	0.00610155	0.00302938	0.0015023	0.00456631	0.00246563	0.00441717	0.00935344	0.00596063
k__Bacteria;p__Actinobacteria;c__Actinobacteria;o__Actinomycetales;f__Micrococcaceae	0.00369736	0.089871	0.00346504	0.0213867	0.0328731	0.0280448	0.0251174	0.0206303	0.0596748	0.131076	0.0478723	0.0262707	0.0192834	0.00718525	0.0935913	0.0522784	0.00265283	0.00355804	0.00228924	0.014946	0.0473671	0.0289274	0.0188057	0.021744	0.0137936	0.0259767	0.0146343	0.0346667	0.0088981	0.0195569	0.0292469	0.020678	0.0276347	0.00715414	0.0106388	0.0452597	0.00330464	0.0420164	0.027816	0.0460083	0.0613675	0.00265059	0.00645428	0.00823843	0.0753006	0.00669877	0.00919009	0.024506	0.0200551
k__Bacteria;p__Actinobacteria;c__Actinobacteria;o__Actinomycetales;f__Micromonosporaceae	0.000840798	0.00140836	0.00163006	0.000400772	0.000521195	0.00162819	0.00158197	0.000847587	0.00165763	0.00114506	0.00195822	0.00164302	0.000403926	0.000681812	0.000527468	0.00102653	0.000133085	0.0004534	0.00128089	0.00130847	0.000929667	0.00460608	0.00025711	0.000497265	0.000790258	0.00402956	0.00215521	0.000660318	0.000248954	0.00200109	0.000490073	0.000726703	0.000655422	0.000470434	0.000833923	0.00109577	0.000182577	0.000251819	0.00085842	0.00168827	0.000313853	0.000343018	0.00047643	0.000494306	0.00120681	0.000465423	0.000192695	0.00139132	0.000503937
k__Bacteria;p__Actinobacteria;c__Actinobacteria;o__Actinomycetales;f__Mycobacteriaceae	0.000145523	0.000816209	0.000353956	0.000291471	0.000377678	0.000839017	0.00174696	0.00028818	0.000848456	0.000661202	0.00194598	0.000759677	0.000686674	0.000891601	0.00119254	0.000595088	1.77447e-05	0.00014601	0.00218932	0.000562088	0.000332844	0.000832608	0.00025711	0.000271235	0.00215525	0.00459958	0.00185695	0.00192937	0.000803077	0.000260647	0.00165691	0.000462447	0.00119046	0.00079885	0.000715994	0.000515658	0.000346896	0.000652863	0.000661535	0.000716602	0.000267698	4.15779e-05	0.000323613	0.00021323	0.000576225	0.000509749	0.00125993	0.000643049	0.000818898
k__Bacteria;p__Actinobacteria;c__Actinobacteria;o__Actinomycetales;f__Nakamurellaceae	9.16254e-05	0.000400102	0.000158349	0.000327905	0.000475874	0.000323977	0.000485267	0.00014409	0.000377092	0.000453208	0.000813884	0.000627175	0.000444319	0.000279718	0.00166267	0.000267789	4.43616e-05	0.00029202	0.00111737	0.000396226	0.00043614	0.00038193	0.000881518	0.000259934	0.0019038	0.00105599	0.000779341	0.00115556	0.000746862	0.000210199	0.00058342	0.000424697	0.000321023	0.00015977	0.000741265	0.000461943	0.000100417	0.000671517	0.000275639	0.000522269	0.000249236	0.0001871	0.000188774	0.000184153	0.000293548	0.000559616	0.000118582	0.000479364	0.000393701
k__Bacteria;p__Actinobacteria;c__Actinobacteria;o__Actinomycetales;f__Nocardiaceae	5.9287e-05	0.00152839	0.000111776	0.00222247	0.0012841	0.00245059	0.000718196	0.000517028	0.00227826	0.00110127	0.0013218	0.00167836	0.00239124	0.000847895	0.00325654	0.000758737	0.000186319	0.000391922	0.0012718	0.000875382	0.000459095	0.000572895	0.0021487	0.0030401	0.00524444	0.00216451	0.00287683	0.0039	0.00194345	0.000462437	0.00390892	0.000349195	0.00264844	0.000426053	0.00170996	0.000515658	0.000100417	0.00311509	0.001138	0.00098381	0.00183696	0.000228678	0.00124951	0.000174461	0.00223967	0.000775705	0.00240128	0.00133287	0.00210236
k__Bacteria;p__Actinobacteria;c__Actinobacteria;o__Actinomycetales;f__Nocardioidaceae	0.00615507	0.0385939	0.0325267	0.0218117	0.0229326	0.0352885	0.019993	0.0236222	0.0335847	0.0345292	0.041967	0.0673639	0.0664782	0.0519838	0.0502471	0.0803963	0.00566054	0.012065	0.0815407	0.0474181	0.0438665	0.0627053	0.0487039	0.0334637	0.0923704	0.0913585	0.081927	0.124924	0.0380819	0.0201118	0.0571519	0.0263595	0.0410107	0.0250573	0.0324977	0.0393726	0.0149074	0.0232046	0.0418027	0.078389	0.0190989	0.0039499	0.0191471	0.024977	0.036998	0.0449798	0.0543549	0.065287	0.0405197
k__Bacteria;p__Actinobacteria;c__Actinobacteria;o__Actinomycetales;f__Nocardiopsaceae	1.61692e-05	1.60041e-05	0	1.21446e-05	2.26607e-05	0	4.85267e-05	2.54276e-05	3.92804e-05	3.94094e-05	5.50748e-05	1.76669e-05	1.6157e-05	8.74118e-06	0	1.48772e-05	0	0	0	0	4.59095e-05	0.000282628	0	4.52059e-05	8.98021e-06	4.99098e-05	9.62149e-06	0	8.03077e-06	0	0	0	1.3376e-05	0	0	0	0	9.32662e-06	2.36262e-05	4.85832e-05	0	0	0	0	2.17443e-05	5.54075e-06	0	1.16918e-05	7.87402e-06
k__Bacteria;p__Actinobacteria;c__Actinobacteria;o__Actinomycetales;f__Promicromonosporaceae	8.62357e-05	0.000224057	0.00026081	3.64339e-05	0.000219053	0.000141221	0.000135875	4.23793e-05	0.000133553	0.000225509	9.17914e-05	0.000671343	6.46282e-05	8.74118e-06	6.88002e-05	0.000148772	0	7.68474e-06	9.0843e-06	0.000119789	0.000114774	0.000198604	1.8365e-05	9.04118e-05	4.4901e-05	0.00042292	9.62149e-05	8.25397e-05	3.21231e-05	0.000168159	9.33473e-05	0.000235943	6.68798e-05	5.32566e-05	8.42346e-06	0.000333029	0	0.000111919	0.000145695	0.000315791	3.69239e-05	0	2.69677e-05	4.84614e-05	0.000282676	2.77037e-05	5.92909e-05	0.000151993	4.72441e-05
k__Bacteria;p__Actinobacteria;c__Actinobacteria;o__Actinomycetales;f__Propionibacteriaceae	0.000350333	0.000600154	3.72585e-05	0.000558652	0.000241714	0.000398741	0.000320276	0.00067807	0.00146123	0.000496996	0.000226419	0.000282671	0.000775538	0.00204544	0.00444908	0.00334737	3.54893e-05	0.000276651	0.00570494	0.00124396	0.00112478	0.00148953	0.000358117	0.00123186	0.000314307	0.00236152	0.00090442	0.00379683	0.000489877	0.000151343	9.91815e-05	0.000235943	0.00112358	0.000168646	0.00065703	0.000472686	0.000164319	0.000270472	0.000559154	0.00195547	0.000129234	4.15779e-05	0.000152817	0.000116307	0.000489247	0.00325242	0.000622554	0.00183561	0.000188976
k__Bacteria;p__Actinobacteria;c__Actinobacteria;o__Actinomycetales;f__Pseudonocardiaceae	0.00218284	0.00444114	0.00398666	0.00184598	0.00203191	0.00314839	0.00239722	0.00445831	0.00293817	0.0072163	0.0089772	0.00468173	0.00593771	0.00597897	0.00402481	0.0102058	0.000292787	0.00228237	0.0337664	0.00491136	0.00571573	0.0195548	0.00370972	0.00160481	0.00678904	0.0287375	0.0106029	0.00924445	0.00212816	0.00264851	0.00866379	0.00204798	0.00453445	0.00366583	0.00675562	0.00316915	0.00331377	0.00280731	0.00391802	0.00964376	0.00109849	0.000530118	0.00214843	0.0048946	0.0035552	0.00283132	0.00120064	0.00541331	0.00241732
k__Bacteria;p__Actinobacteria;c__Actinobacteria;o__Actinomycetales;f__Rarobacteraceae	0	0	0	0	0	0	0	0	0	0	0	8.83345e-06	0	0	0	0	0	0	0	0	0	1.52772e-05	9.18248e-06	0	0	0	0	0	0	0	0	0	0	0	0	0	0	0	0	0	0	0	0	0	0	0	0	1.16918e-05	7.87402e-06
k__Bacteria;p__Actinobacteria;c__Actinobacteria;o__Actinomycetales;f__Ruaniaceae	0	8.00205e-06	0	2.42892e-05	2.26607e-05	0	0	8.47587e-06	1.57122e-05	6.56823e-06	1.22389e-05	8.83345e-06	0	8.74118e-06	1.14667e-05	1.48772e-05	8.87233e-06	0	0	5.52873e-05	3.44321e-05	1.52772e-05	0	1.13015e-05	0	2.62683e-06	2.88645e-05	0	0	0	0	0	1.3376e-05	0	0	0	0	1.86532e-05	3.93771e-06	0	0	0	8.98925e-06	0	3.26165e-05	0	1.48227e-05	2.33836e-05	7.87402e-06
k__Bacteria;p__Actinobacteria;c__Actinobacteria;o__Actinomycetales;f__Sanguibacteraceae	0	8.00205e-05	6.52024e-05	2.42892e-05	0.000543856	4.98426e-05	7.76428e-05	1.69517e-05	3.92804e-05	6.78717e-05	0	2.65004e-05	0.000105021	1.74824e-05	0.000160534	0.000119018	0.000470233	1.53695e-05	3.63372e-05	7.37164e-05	4.59095e-05	7.6386e-06	0	4.52059e-05	8.98021e-06	2.62683e-06	1.9243e-05	0.000288889	4.81846e-05	9.24875e-05	1.16684e-05	9.4377e-05	6.68798e-05	5.32566e-05	0	9.66858e-05	9.12884e-06	0.000111919	0.000129944	0.000109312	9.23097e-05	0.000145523	8.98925e-06	9.69227e-06	0.000369654	5.54075e-06	4.44682e-05	4.67672e-05	7.87402e-05
k__Bacteria;p__Actinobacteria;c__Actinobacteria;o__Actinomycetales;f__Sporichthyaceae	0.00606345	0.0050813	0.0192533	0.00805188	0.00426776	0.00786682	0.00262044	0.00780628	0.00564066	0.00399129	0.00423464	0.00802078	0.00734338	0.0116433	0.0101939	0.0202479	0.0033981	0.00310464	0.0108648	0.0193874	0.0149321	0.0125884	0.00402193	0.0119005	0.00890837	0.00864752	0.00798584	0.0215016	0.00335686	0.0126456	0.00826123	0.00916401	0.0111288	0.00949743	0.0110347	0.0119353	0.00463745	0.00339489	0.00817468	0.0190568	0.00607398	0.00120576	0.0128636	0.0191713	0.00639283	0.0177636	0.0230197	0.0219338	0.0122441
k__Bacteria;p__Actinobacteria;c__Actinobacteria;o__Actinomycetales;f__Streptomycetaceae	0.00019403	0.000480123	0.000363271	0.000400772	0.000166178	0.000174449	0.00027175	0.00014409	0.00058135	0.000503564	0.000826123	0.00138685	0.000137335	0.000253494	0.000149067	0.000401684	8.87233e-06	0.000153695	0.000345203	0.000433084	0.000677165	0.000611088	0.000192832	0.000429456	0.000251446	0.00156296	0.000317509	0.000371429	0.0001044	0.000184975	0.000151689	5.66262e-05	0.000280895	0.000257407	0.00019374	0.000182629	9.12884e-05	8.39396e-05	0.000192948	0.000680165	0.000110772	0	0.000269677	5.81536e-05	0.000337037	0.0002992	0.000118582	0.000339062	0.00076378
k__Bacteria;p__Actinobacteria;c__Actinobacteria;o__Actinomycetales;f__Streptosporangiaceae	0	4.80123e-05	5.58878e-05	0	3.02142e-05	4.15355e-05	5.82321e-05	8.47587e-06	3.92804e-05	1.09471e-05	3.05971e-05	8.83345e-06	0	0	0	0	0	7.68474e-06	0	0	2.29547e-05	0	0	0	0	1.05073e-05	1.9243e-05	0	0	2.52239e-05	0	2.83131e-05	0	1.77522e-05	8.42346e-06	0	9.12884e-06	0	1.57508e-05	0	9.23097e-06	0	0	9.69227e-06	2.17443e-05	5.54075e-06	0	0	0
k__Bacteria;p__Actinobacteria;c__Actinobacteria;o__Actinomycetales;f__Thermomonosporaceae	0	5.60143e-05	3.72585e-05	0	1.51071e-05	1.66142e-05	6.79374e-05	0	7.85608e-06	1.09471e-05	1.83583e-05	4.41673e-05	0	0	1.14667e-05	0	0	0	0	9.21455e-06	3.44321e-05	6.11088e-05	0	2.2603e-05	8.98021e-06	8.40586e-05	2.88645e-05	0	0	8.40795e-06	5.8342e-06	9.4377e-06	1.3376e-05	0	8.42346e-06	0	0	0	3.93771e-06	1.21458e-05	2.76929e-05	0	0	9.69227e-06	7.61052e-05	0	0	3.50754e-05	0
k__Bacteria;p__Actinobacteria;c__Actinobacteria;o__Actinomycetales;f__Tsukamurellaceae	0	8.00205e-06	0	0	0	0	0	8.47587e-06	1.57122e-05	2.18941e-05	2.44777e-05	4.41673e-05	0	8.74118e-06	1.14667e-05	0	0	0	0	9.21455e-06	0	4.58316e-05	4.59124e-05	0	8.98021e-06	2.36415e-05	2.88645e-05	1.03175e-05	0	0	0	0	0	8.87611e-06	0	0	0	0	7.87541e-06	2.42916e-05	0	0	2.69677e-05	0	1.08722e-05	1.66222e-05	0	1.16918e-05	7.87402e-06
k__Bacteria;p__Actinobacteria;c__Actinobacteria;o__Actinomycetales;f__Williamsiaceae	2.69487e-05	0.000184047	2.79439e-05	0.000121446	7.55355e-05	6.64568e-05	0.000135875	0.000127138	0.000212114	0.000153259	0.000367166	0.000185503	0.00016157	6.11883e-05	0.000401335	8.92631e-05	4.43616e-05	3.0739e-05	4.54215e-05	8.2931e-05	5.73868e-05	4.58316e-05	8.26424e-05	5.65074e-05	0.000305327	0.000420293	0.000221294	0.000154762	0.000120462	0	0.000775949	5.66262e-05	0.000173887	9.76372e-05	0.000101082	4.29715e-05	0.000118675	0.000326432	0.000271702	0.000109312	0	1.03945e-05	3.5957e-05	3.87691e-05	0.000130466	8.8652e-05	0.000340923	7.01508e-05	0.000370079
k__Bacteria;p__Actinobacteria;c__Actinobacteria;o__Actinomycetales;f__Yaniellaceae	1.61692e-05	1.60041e-05	0	0	1.51071e-05	4.98426e-05	1.94107e-05	1.69517e-05	0.000188546	4.8167e-05	0.000195822	5.30007e-05	1.6157e-05	0	3.44001e-05	4.46316e-05	0	0	0	3.68582e-05	2.29547e-05	7.6386e-05	0.000101007	1.13015e-05	1.79604e-05	1.5761e-05	1.9243e-05	1.03175e-05	0	0	0	1.88754e-05	1.3376e-05	8.87611e-06	0	0	0	0	0	6.0729e-05	0	0	0	0	1.08722e-05	0	0	5.8459e-05	1.5748e-05
k__Bacteria;p__Actinobacteria;c__Actinobacteria;o__Bifidobacteriales;f__	0	0	0	0	0	0	0	0	0	0	0	0	0	0	0	0	0	0	0	0	0	0	0	0	0	0	0	0	0	0	0	0	0	0	0	0	0	0	0	0	0	0	0	0	0	0	0	0	0
k__Bacteria;p__Actinobacteria;c__Actinobacteria;o__Bifidobacteriales;f__Bifidobacteriaceae	0.000118574	0.000376096	4.65731e-05	3.64339e-05	6.04284e-05	0.000224292	0.000339687	8.47587e-05	9.42729e-05	0.0103012	5.50748e-05	8.83345e-06	0	1.74824e-05	0.000149067	0.000119018	0	7.68474e-06	9.0843e-06	5.52873e-05	0.00017216	3.05544e-05	0	0.000124316	3.59208e-05	0.000136595	0	0.000113492	0	1.68159e-05	2.33368e-05	0.000160441	0.00013376	8.87611e-05	7.58112e-05	4.29715e-05	0	0	0.000846607	0.000570853	1.84619e-05	1.03945e-05	8.98925e-06	0	0.000924134	4.98667e-05	0.000192695	0.000233836	2.3622e-05
k__Bacteria;p__Actinobacteria;c__Actinobacteria;o__Micrococcales;f__	5.38973e-06	8.00205e-06	2.79439e-05	0	7.55355e-06	4.15355e-05	0	0	7.85608e-05	6.56823e-06	3.67166e-05	2.65004e-05	8.07852e-06	0	0	0	0	0	0	3.68582e-05	2.29547e-05	3.8193e-05	0	0	1.79604e-05	4.20293e-05	0	0	8.03077e-06	2.52239e-05	1.75026e-05	1.88754e-05	0	0	0	1.07429e-05	0	0	0	7.28748e-05	0	0	0	1.93845e-05	1.08722e-05	0	0	1.16918e-05	7.87402e-06
k__Bacteria;p__Actinobacteria;c__Actinobacteria;o__WCHB1-81;f__At425_EubF1	0	0	0	1.21446e-05	0	0	0	0	0	0	0	0	0	0	0	0	0	0	0	0	0	0	0	1.13015e-05	0	0	0	0	0	0	0	0	0	0	0	0	0	0	0	0	0	0	0	0	0	0	0	0	7.87402e-06
k__Bacteria;p__Actinobacteria;c__Coriobacteriia;o__Coriobacteriales;f__Coriobacteriaceae	2.15589e-05	0.000576147	0	7.28677e-05	9.81962e-05	0.000174449	0.000262044	0.0010171	0.000565638	0.000908605	0.000287613	0.000123668	0	4.37059e-05	0.000172001	0.000193403	1.77447e-05	7.68474e-06	9.0843e-06	0.000377797	0.000103296	0.000122218	6.42774e-05	0.000158221	0.000125723	0.000160237	0.000211673	0.000103175	1.60615e-05	4.20398e-05	3.50052e-05	2.83131e-05	9.36317e-05	7.9885e-05	1.68469e-05	6.44572e-05	1.82577e-05	9.32662e-06	0.00061822	0.000425103	1.84619e-05	1.03945e-05	0	9.69227e-06	0.000163082	0.000110815	4.44682e-05	0.000210452	4.72441e-05
k__Bacteria;p__Actinobacteria;c__MB-A2-108;o__;f__	0	8.00205e-06	0	0	0	0	0	0	0	0	2.44777e-05	0	0	0	0	0	0	0	0	0	1.14774e-05	0	0	0	3.59208e-05	7.61781e-05	0	0	0	0	0	0	0	0	0	0	0	0	3.93771e-06	0	0	0	0	0	0	0	0	0	0
k__Bacteria;p__Actinobacteria;c__MB-A2-108;o__0319-7L14;f__	3.77281e-05	0.000488125	0.00163006	0.000133591	0.000166178	0.000265827	0.000436741	0.000152566	0.000989866	0.000262729	0.000954631	0.000176669	0.000177728	0.000192306	9.17337e-05	0.000267789	8.87233e-06	0.000199803	3.63372e-05	0.000479157	0.000241025	0.000473593	2.75475e-05	0.000158221	0.000646575	0.00184403	0.000221294	6.19048e-05	0.000192739	0.000193383	0.000157523	0.00012269	0.000200639	3.55044e-05	6.73877e-05	0.000193372	2.73865e-05	3.73065e-05	0.000177197	0.00046154	7.38477e-05	1.03945e-05	4.49462e-05	1.93845e-05	0.000293548	6.09482e-05	7.41136e-05	0.000303987	0.000338583
k__Bacteria;p__Actinobacteria;c__Nitriliruptoria;o__Euzebyales;f__Euzebyaceae	5.38973e-06	1.60041e-05	0	0	0	8.3071e-06	2.9116e-05	8.47587e-06	0	1.53259e-05	1.22389e-05	0	0	1.74824e-05	1.14667e-05	1.48772e-05	0	0	0	1.84291e-05	1.14774e-05	3.05544e-05	9.18248e-06	0	8.98021e-06	7.88049e-05	1.9243e-05	0	0	5.04477e-05	5.8342e-06	9.4377e-06	0	0	0	0	0	0	3.93771e-06	1.21458e-05	0	0	8.98925e-06	9.69227e-06	1.08722e-05	0	1.48227e-05	1.16918e-05	0
k__Bacteria;p__Actinobacteria;c__Nitriliruptoria;o__Nitriliruptorales;f__Nitriliruptoraceae	5.38973e-06	1.60041e-05	0	0	2.26607e-05	0	0.000135875	1.69517e-05	1.57122e-05	1.75153e-05	3.67166e-05	0	2.42356e-05	8.74118e-06	0	0	0	0	9.0843e-06	0	0	7.6386e-05	0	0	8.98021e-06	4.99098e-05	0	0	0	0	0	0	0	0	0	0	0	0	3.93771e-06	2.42916e-05	0	0	8.98925e-06	0	0	0	0	2.33836e-05	0
k__Bacteria;p__Actinobacteria;c__OPB41;o__;f__	5.38973e-06	9.60246e-05	7.4517e-05	2.42892e-05	0.000113303	8.3071e-06	6.79374e-05	4.23793e-05	7.85608e-06	3.06517e-05	0.000752689	0.000132502	3.23141e-05	6.11883e-05	2.29334e-05	1.48772e-05	0	7.68474e-06	0	9.21455e-06	2.29547e-05	7.6386e-06	9.18248e-06	0.000101713	0.000116743	0.000112954	0.000153944	2.06349e-05	6.42462e-05	0	2.33368e-05	0.000113252	5.35038e-05	3.55044e-05	0	3.22286e-05	0	9.32662e-06	2.36262e-05	2.42916e-05	1.84619e-05	1.03945e-05	1.79785e-05	9.69227e-06	1.08722e-05	5.54075e-06	1.48227e-05	2.33836e-05	7.87402e-05
k__Bacteria;p__Actinobacteria;c__Rubrobacteria;o__Rubrobacterales;f__Rubrobacteraceae	0.00130432	0.00200851	0.00226345	0.000655809	0.00121612	0.00149528	0.000795838	0.00205116	0.00159478	0.00277836	0.00426524	0.0024292	0.000613968	0.00281466	0.00206401	0.00581698	4.43616e-05	0.0012065	0.00587754	0.00207327	0.00262832	0.0113204	0.000697869	0.00187605	0.00318797	0.00523527	0.0074759	0.0030127	0.000642462	0.00396015	0.00214115	0.000811642	0.00216691	0.00275159	0.00363894	0.00106354	0.00397104	0.00262078	0.00226812	0.00511338	0.000978483	0.000852347	0.00235518	0.00194815	0.0015221	0.00511411	0.00283114	0.00341401	0.00124409
k__Bacteria;p__Actinobacteria;c__Thermoleophilia;o__;f__	0	0	9.31463e-06	0	7.55355e-06	0	0	1.69517e-05	0	0	1.22389e-05	1.76669e-05	0	8.74118e-06	0	0	0	0	0	9.21455e-06	1.14774e-05	0	0	2.2603e-05	2.69406e-05	2.62683e-06	9.62149e-06	0	0	2.52239e-05	0	0	0	0	0	0	0	0	0	0	0	0	0	0	0	0	0	1.16918e-05	7.87402e-06
k__Bacteria;p__Actinobacteria;c__Thermoleophilia;o__Gaiellales;Other	0	0	0	0	0	0	0	0	0	0	0	0	0	0	0	0	0	0	0	0	0	7.6386e-06	0	0	0	1.31341e-05	0	0	0	0	0	0	0	0	0	0	0	0	0	0	0	0	0	0	0	0	0	0	0
k__Bacteria;p__Actinobacteria;c__Thermoleophilia;o__Gaiellales;f__	0.000156302	0.000248064	0.000251495	0.000121446	0.000181285	0.000274134	0.000543499	0.000186469	0.000259251	0.000229888	0.000648659	0.000282671	0.000387769	0.0002972	0.000217867	0.000208281	8.87233e-06	6.14779e-05	0.00130814	0.00020272	0.000195115	0.000572895	0.000330569	0.000169522	0.000386149	0.00190445	0.000432967	0.000165079	0.000305169	0.000100895	0.000507576	6.60639e-05	0.00013376	0.00020415	9.26581e-05	0.000182629	0.000164319	6.52863e-05	0.000204761	0.00023077	8.30787e-05	1.03945e-05	0.000269677	2.90768e-05	0.000163082	5.54075e-05	0.00048915	0.000280603	0.000133858
k__Bacteria;p__Actinobacteria;c__Thermoleophilia;o__Gaiellales;f__AK1AB1_02E	5.38973e-06	0.000328084	0.000372585	6.07231e-05	0.00010575	0.000107992	0.000106759	0.000110186	0.000125697	0.000218941	0.000116269	0.000583008	0.000573575	0.000253494	0.000114667	4.46316e-05	8.87233e-06	3.84237e-05	0.000535974	0.000156647	4.59095e-05	1.52772e-05	0.000404029	5.65074e-05	0.00043105	0.000299459	0.000471453	0.000515873	0.000425631	3.36318e-05	0.000449234	0.000188754	0.000200639	0.000275159	0.000143199	0.000558629	0.000136933	0.000139899	0.000255951	8.50206e-05	7.38477e-05	3.11834e-05	0.000260688	2.90768e-05	0.000108722	5.54075e-06	0.000385391	0.000175377	0.000125984
k__Bacteria;p__Actinobacteria;c__Thermoleophilia;o__Gaiellales;f__Gaiellaceae	0.000458127	0.00218456	0.008467	0.000595086	0.00104994	0.00142051	0.0043577	0.000695021	0.00461937	0.00126329	0.00418569	0.00132502	0.00108252	0.00113635	0.000424268	0.00148772	1.77447e-05	0.00109123	0.000608648	0.00279201	0.00112478	0.00204715	0.000413212	0.00117535	0.00691476	0.00910722	0.00300191	0.000340476	0.00205588	0.000773532	0.00187861	0.00101927	0.000963069	0.000834354	0.000699148	0.000730515	0.000264736	0.000298452	0.000874171	0.00193118	0.000387701	5.19724e-05	0.000773075	0.000232614	0.00109809	0.000321363	0.000696668	0.00210452	0.00156693
k__Bacteria;p__Actinobacteria;c__Thermoleophilia;o__Solirubrobacterales;Other	2.69487e-05	1.60041e-05	1.86293e-05	0	2.26607e-05	0	9.70535e-06	5.08552e-05	7.85608e-06	1.09471e-05	9.79108e-05	2.65004e-05	8.07852e-06	1.74824e-05	2.29334e-05	2.97544e-05	0	7.68474e-06	2.72529e-05	6.45019e-05	3.44321e-05	0.000145133	9.18248e-06	5.65074e-05	8.98021e-05	0.000236415	2.88645e-05	4.12699e-05	2.40923e-05	1.68159e-05	5.8342e-06	9.4377e-06	1.3376e-05	3.55044e-05	4.21173e-05	1.07429e-05	0	0	1.57508e-05	4.85832e-05	9.23097e-06	0	7.1914e-05	1.93845e-05	0	3.32445e-05	2.96454e-05	2.33836e-05	1.5748e-05
k__Bacteria;p__Actinobacteria;c__Thermoleophilia;o__Solirubrobacterales;f__	0.000565922	0.00203252	0.00476909	0.000497929	0.00111793	0.00122114	0.00244575	0.000991677	0.00201901	0.00142968	0.00474868	0.0022702	0.00135719	0.00164334	0.000951737	0.00184477	5.3234e-05	0.000952908	0.00392442	0.00192584	0.00134285	0.00434636	0.000578496	0.000938023	0.00543303	0.00989001	0.00453172	0.00192937	0.00176677	0.00103418	0.00150522	0.000934332	0.0011102	0.001003	0.00154149	0.00107429	0.000356025	0.00057825	0.00143332	0.00231985	0.000295391	0.000155917	0.00124052	0.000465229	0.00155472	0.000493127	0.000696668	0.0017187	0.00128346
k__Bacteria;p__Actinobacteria;c__Thermoleophilia;o__Solirubrobacterales;f__Conexibacteraceae	0.000307215	0.000456117	0.000940778	0.000170025	0.000249267	0.000423662	0.000320276	0.000500076	0.000274963	0.000394094	0.000942392	0.000450506	0.00027467	0.000472024	0.000240801	0.000535579	6.21063e-05	0.000215173	0.00196221	0.000663448	0.000263979	0.00307072	0.00014692	0.00030514	0.000484931	0.00234576	0.000750476	0.000474604	8.83385e-05	0.000201791	0.00073511	0.000311444	0.000468159	0.000292912	0.00043802	0.000451201	0.00015519	9.32662e-05	0.000633971	0.000777331	9.23097e-05	4.15779e-05	0.000584301	0.000436152	0.000380526	0.000437719	0.000681845	0.0010055	0.000385827
k__Bacteria;p__Actinobacteria;c__Thermoleophilia;o__Solirubrobacterales;f__Patulibacteraceae	9.70152e-05	0.000376096	0.000698597	0.000109302	0.000377678	0.000166142	0.00029116	0.000398366	0.000235682	0.000280245	0.000483435	0.000565341	0.000525104	0.000402094	0.000149067	0.000654596	5.3234e-05	0.00059941	0.00347929	0.00030408	0.000252502	0.000870801	0.00018365	0.000180824	0.000350228	0.0017626	0.000721612	0.000381746	0.000273046	0.000302686	0.000420063	0.000188754	0.000160511	0.000230779	0.000817076	0.000214857	5.4773e-05	8.39396e-05	0.000338643	0.000704456	0.000110772	7.27613e-05	0.00023372	0.00021323	0.00015221	0.000110815	0.000251986	0.000444289	0.000133858
k__Bacteria;p__Actinobacteria;c__Thermoleophilia;o__Solirubrobacterales;f__Solirubrobacteraceae	0.000635988	0.00160041	0.0043313	0.00047364	0.000626945	0.00134575	0.000883186	0.0010171	0.00113128	0.00106186	0.0025518	0.00174902	0.000896716	0.00130244	0.000447202	0.00187453	0.000133085	0.000706996	0.00357922	0.0014559	0.00103296	0.00404846	0.000247927	0.000723295	0.00279284	0.00606272	0.00185695	0.00132064	0.000594277	0.00124438	0.000775949	0.000660639	0.000655422	0.000505938	0.00148253	0.000902401	0.000228221	0.000354411	0.00110256	0.00163968	0.000147695	8.31558e-05	0.000782065	0.000571844	0.00116332	0.000581779	0.000385391	0.0015667	0.000992126
k__Bacteria;p__Aquificae;c__Aquificae;o__Aquificales;f__Hydrogenothermaceae	0	0	0	0	0	0	0	0	0	0	0	0	0	0	0	0	0	0	0	0	0	0	0	0	0	0	0	0	0	0	0	0	0	0	0	0	0	0	0	0	0	0	0	0	0	0	0	0	0
k__Bacteria;p__Armatimonadetes;c__0319-6E2;o__;f__	4.85076e-05	4.00102e-05	0.000130405	3.64339e-05	2.26607e-05	1.66142e-05	0.000242634	3.39035e-05	0.00018069	3.28412e-05	0.000275374	0.000132502	0.000137335	0.000113635	3.44001e-05	7.43859e-05	0	6.91627e-05	0.00105378	0.000193506	9.18189e-05	0.000198604	0.000229562	0.000101713	0.000161644	0.000761781	0.000355995	5.15873e-05	0.000120462	3.36318e-05	5.8342e-05	6.60639e-05	6.68798e-05	5.32566e-05	4.21173e-05	5.37143e-05	1.82577e-05	0.000121246	3.54393e-05	0.00014575	3.69239e-05	0	0.000170796	0	3.26165e-05	7.75705e-05	5.92909e-05	0.000105226	4.72441e-05
k__Bacteria;p__Armatimonadetes;c__Armatimonadia;o__Armatimonadales;f__Armatimonadaceae	0.000317994	0.000360092	0.00148103	0.0007894	0.000966855	0.000465197	0.00115494	0.00118662	0.00113128	0.000291192	0.000575226	0.0025352	0.000904795	0.00174824	0.000424268	0.00135382	0.000541212	0.00168296	0.00128089	0.0020272	0.00144615	0.00116107	0.00135901	0.00091542	0.00107762	0.000693483	0.00153944	0.000629366	0.00130099	0.00207676	0.000554249	0.0023028	0.000535038	0.00185511	0.00265339	0.000977601	0.000803338	0.00237829	0.000476462	0.000959518	0.00174465	0.00119536	0.00232822	0.00172522	0.000445759	0.00126883	0.00164532	0.00107565	0.00096063
k__Bacteria;p__Armatimonadetes;c__Armatimonadia;o__FW68;f__	0	2.40061e-05	0	3.64339e-05	0	4.15355e-05	0	0	7.85608e-06	6.56823e-06	6.11943e-06	0	8.07852e-06	0	0	0	0	6.91627e-05	9.0843e-06	1.84291e-05	3.44321e-05	1.52772e-05	9.18248e-06	2.2603e-05	3.59208e-05	3.67756e-05	1.9243e-05	0	8.03077e-06	8.40795e-06	1.16684e-05	9.4377e-06	2.67519e-05	0	2.52704e-05	0	0	0	0	1.21458e-05	1.84619e-05	8.31558e-05	1.79785e-05	0	0	1.10815e-05	0	1.16918e-05	0
k__Bacteria;p__Armatimonadetes;c__Chthonomonadetes;o__Chthonomonadales;Other	0	0	0	0	0	0	0	8.47587e-06	0	0	0	0	0	0	0	0	0	0	0	0	0	7.6386e-06	0	0	0	0	0	0	8.03077e-06	0	0	0	0	8.87611e-06	0	0	9.12884e-06	0	0	0	0	0	0	0	0	0	0	0	0
k__Bacteria;p__Armatimonadetes;c__Chthonomonadetes;o__Chthonomonadales;f__	0	8.00205e-06	1.86293e-05	0	7.55355e-06	0	9.70535e-06	8.47587e-06	0	6.56823e-06	6.11943e-06	0	0	0	0	0	0	7.68474e-06	1.81686e-05	2.76437e-05	0	3.05544e-05	0	0	0	2.10146e-05	2.88645e-05	0	0	0	1.75026e-05	2.83131e-05	0	8.87611e-06	0	1.07429e-05	9.12884e-06	0	3.93771e-06	0	0	0	1.79785e-05	5.81536e-05	0	0	1.48227e-05	0	0
k__Bacteria;p__Armatimonadetes;c__Chthonomonadetes;o__Chthonomonadales;f__Chthonomonadaceae	5.38973e-06	4.80123e-05	5.58878e-05	0.000121446	1.51071e-05	1.66142e-05	0.000106759	0.00014409	3.14243e-05	3.28412e-05	6.73137e-05	0.000123668	5.65497e-05	8.74118e-05	6.88002e-05	7.43859e-05	0	0.00014601	9.99273e-05	1.84291e-05	3.44321e-05	0.000320821	0.000128555	1.13015e-05	4.4901e-05	0.000223281	6.73504e-05	1.03175e-05	5.62154e-05	8.40795e-05	8.75131e-05	0.00012269	2.67519e-05	0.000106513	0.00021901	5.37143e-05	2.73865e-05	4.66331e-05	0	1.21458e-05	2.76929e-05	5.19724e-05	3.5957e-05	9.69227e-06	4.34887e-05	4.98667e-05	0	1.16918e-05	1.5748e-05
k__Bacteria;p__Armatimonadetes;c__Chthonomonadetes;o__SJA-22;f__	0	6.40164e-05	2.79439e-05	0	0	0	0	8.47587e-06	3.92804e-05	8.75764e-06	2.44777e-05	1.76669e-05	8.07852e-06	6.11883e-05	0	0	0	0	0	1.84291e-05	0	1.52772e-05	0	1.13015e-05	0	4.72829e-05	1.9243e-05	0	0	0	4.08394e-05	0	0	8.87611e-06	8.42346e-06	0	0	0	1.18131e-05	0	0	0	8.98925e-06	0	0	0	0	3.50754e-05	3.14961e-05
k__Bacteria;p__Armatimonadetes;c__OPB50;o__;f__	3.23384e-05	0	2.79439e-05	1.21446e-05	7.55355e-06	0	1.94107e-05	8.47587e-06	3.92804e-05	2.18941e-06	3.67166e-05	1.76669e-05	1.6157e-05	8.74118e-06	0	2.97544e-05	0	1.53695e-05	4.54215e-05	1.84291e-05	0	2.29158e-05	0	0	0	3.41488e-05	1.9243e-05	2.06349e-05	0	2.52239e-05	0	0	0	8.87611e-06	4.21173e-05	0	0	9.32662e-06	0	0	9.23097e-06	1.03945e-05	0	9.69227e-06	0	5.54075e-06	0	1.16918e-05	1.5748e-05
k__Bacteria;p__Armatimonadetes;c__SHA-37;o__;f__	0	2.40061e-05	1.86293e-05	1.21446e-05	3.77678e-05	0	0	8.47587e-06	1.57122e-05	0	1.22389e-05	6.18342e-05	0	2.62235e-05	1.14667e-05	0	0	2.30542e-05	0	0	0	2.29158e-05	0	1.13015e-05	1.79604e-05	2.88951e-05	3.8486e-05	0	8.03077e-06	8.40795e-06	1.75026e-05	5.66262e-05	0	0	8.42346e-06	0	0	1.86532e-05	0	0	9.23097e-06	0	1.79785e-05	9.69227e-06	1.08722e-05	0	0	1.16918e-05	7.08661e-05
k__Bacteria;p__Armatimonadetes;c__SJA-176;o__;f__	0	0	0	0	0	0	0	0	0	0	0	0	0	0	0	0	0	0	0	0	0	0	0	0	0	0	0	0	0	0	0	0	0	0	0	0	0	0	0	0	0	0	0	0	0	0	0	0	0
k__Bacteria;p__Armatimonadetes;c__SJA-176;o__GAB-B06;f__	0	0	0	0	0	0	0	8.47587e-06	7.85608e-06	0	0	0	8.07852e-06	0	0	0	0	0	0	0	0	0	0	0	0	5.25366e-06	0	0	0	0	0	0	0	0	0	0	0	0	3.93771e-06	0	0	0	0	0	0	0	0	0	0
k__Bacteria;p__Armatimonadetes;c__SJA-176;o__RB046;f__	5.38973e-06	1.60041e-05	0	0	1.51071e-05	0	0	0	1.57122e-05	2.18941e-06	6.11943e-06	0	0	0	0	1.48772e-05	0	0	0	9.21455e-06	1.14774e-05	7.6386e-06	0	1.13015e-05	0	1.31341e-05	0	0	0	0	0	0	0	0	0	0	0	0	0	0	0	0	0	0	1.08722e-05	0	2.96454e-05	0	0
k__Bacteria;p__Armatimonadetes;c__SJA-176;o__TP122;f__	0	0	0	0	0	0	0	0	7.85608e-06	0	0	8.83345e-06	0	0	0	0	0	0	0	0	0	0	0	0	0	0	0	0	0	0	0	0	0	0	0	0	0	0	0	0	0	0	0	0	0	0	0	0	0
k__Bacteria;p__Armatimonadetes;c__[Fimbriimonadia];o__[Fimbriimonadales];f__	0	0	0	0	0	0	0	8.47587e-06	0	2.18941e-06	0	0	3.23141e-05	8.74118e-06	0	0	0	9.99016e-05	0	0	0	1.52772e-05	0	0	0	1.05073e-05	1.9243e-05	1.03175e-05	1.60615e-05	0	1.16684e-05	0	0	0	0	0	0	0	0	0	0	0	0	0	0	5.54075e-06	0	0	7.87402e-06
k__Bacteria;p__Armatimonadetes;c__[Fimbriimonadia];o__[Fimbriimonadales];f__[Fimbriimonadaceae]	9.70152e-05	6.40164e-05	0.000149034	0.00015788	0.000249267	9.96852e-05	0.000281455	0.00010171	0.000125697	5.91141e-05	0.000122389	0.000653676	0.000363534	0.000262235	0.000298134	0.000163649	0.00015083	0.00029202	0.000299782	0.000156647	0.000183638	0.000244435	0.000560131	0.000124316	0.000206545	0.000178624	0.000423346	0.00012381	0.000377446	0.000538109	0.000134187	0.000179316	8.02557e-05	0.000221903	0.000336939	8.5943e-05	0.000100417	0.000214512	6.30033e-05	0.000182187	0.000101541	8.31558e-05	0.00181583	9.69227e-06	6.5233e-05	0.000127437	0.000118582	0.000187069	0.000133858
k__Bacteria;p__BHI80-139;c__;o__;f__	0	8.00205e-06	0	1.21446e-05	1.51071e-05	0	0.000174696	0	1.57122e-05	0	0	0	8.07852e-06	0	0	0	0	1.53695e-05	1.81686e-05	0	0	7.6386e-06	9.18248e-06	0	0	3.41488e-05	9.62149e-06	0	1.60615e-05	0	2.9171e-05	0	0	0	0	0	9.12884e-06	0	0	2.42916e-05	0	0	0	0	0	0	0	1.16918e-05	0
k__Bacteria;p__BRC1;c__NPL-UPA2;o__;f__	0	0	0	0	0	0	0	0	0	4.37882e-06	0	0	0	0	0	0	0	0	0	0	0	0	0	0	0	0	0	0	0	0	0	0	0	0	0	0	0	0	0	0	0	0	0	0	0	0	0	0	0
k__Bacteria;p__BRC1;c__PRR-11;o__;f__	5.38973e-06	0.000104027	0	7.28677e-05	3.02142e-05	1.66142e-05	8.73481e-05	9.32346e-05	0.00018069	5.69247e-05	0.000128508	0.000653676	0.000896716	0.000174824	9.17337e-05	7.43859e-05	0	9.99016e-05	0.000763081	8.2931e-05	1.14774e-05	0.000122218	0.000174467	3.39044e-05	0.000395129	0.000223281	0.000221294	0.000196032	0.00136523	8.40795e-06	0.000134187	6.60639e-05	2.67519e-05	8.87611e-06	0.000117929	7.52001e-05	4.56442e-05	0.000158553	2.75639e-05	4.85832e-05	2.76929e-05	1.03945e-05	0.000224731	9.69227e-06	1.08722e-05	2.77037e-05	0.000237164	0.000151993	0.00011811
k__Bacteria;p__Bacteroidetes;Other;Other;Other	0	0	0	0	0	0	1.94107e-05	0	0	0	0	0	0	0	0	0	0	0	1.81686e-05	0	0	0	0	0	0	0	1.9243e-05	0	0	0	0	0	0	0	8.42346e-06	0	0	0	0	0	0	0	0	0	0	0	0	0	0
k__Bacteria;p__Bacteroidetes;c__;o__;f__	0	0	0	0	0	0	0	0	7.85608e-06	2.18941e-06	0	0	0	0	0	0	0	0	0	0	0	0	0	0	0	0	0	0	0	0	0	0	0	0	0	0	0	0	0	0	0	0	0	0	0	0	0	0	0
k__Bacteria;p__Bacteroidetes;c__At12OctB3;o__;f__	2.15589e-05	8.00205e-06	0.000102461	2.42892e-05	3.02142e-05	8.3071e-06	7.76428e-05	1.69517e-05	3.14243e-05	1.31365e-05	1.22389e-05	7.95011e-05	4.84711e-05	0.000113635	0	1.48772e-05	0	0.000107586	9.0843e-05	6.45019e-05	0	1.52772e-05	1.8365e-05	0	1.79604e-05	9.45659e-05	2.88645e-05	4.12699e-05	8.83385e-05	0.000100895	5.8342e-06	0.000103815	2.67519e-05	4.43805e-05	0.000117929	6.44572e-05	0	0.000149226	1.57508e-05	1.21458e-05	2.76929e-05	3.11834e-05	2.69677e-05	1.93845e-05	0	0	5.92909e-05	3.50754e-05	2.3622e-05
k__Bacteria;p__Bacteroidetes;c__BME43;o__;f__	0	0	0	1.21446e-05	0	8.3071e-06	2.9116e-05	2.54276e-05	0	8.75764e-06	0	8.83345e-06	0.000169649	7.86706e-05	1.14667e-05	0	0	0	0.000154433	9.21455e-06	0	0	2.75475e-05	0	0	0	9.62149e-06	0	4.81846e-05	0	1.16684e-05	9.4377e-06	2.67519e-05	1.77522e-05	0	2.14857e-05	4.56442e-05	0	3.93771e-06	0	0	0	0	0	0	0	0	2.33836e-05	7.87402e-06
k__Bacteria;p__Bacteroidetes;c__Bacteroidia;o__Bacteroidales;Other	0	0	0	0	0	0	0	0	0	0	0	0	0	0	0	0	0	0	0	0	0	7.6386e-06	0	0	0	0	0	0	0	0	0	0	0	0	0	0	0	0	0	2.42916e-05	0	0	0	0	0	0	0	0	0
k__Bacteria;p__Bacteroidetes;c__Bacteroidia;o__Bacteroidales;f__	2.69487e-05	0.000432111	0.000158349	0.000109302	0.000687373	0.000141221	0.000126169	0.000483125	0.000188546	0.00025835	0.00178075	0.000521174	8.07852e-05	0.000253494	6.88002e-05	4.46316e-05	0	2.30542e-05	9.99273e-05	0.000184291	8.03416e-05	7.6386e-05	8.26424e-05	0.000700692	0.000359208	0.000212773	0.000548425	2.06349e-05	0.000248954	2.52239e-05	7.00104e-05	0.00045301	0.000254143	0.000177522	7.58112e-05	0.000322286	0	4.66331e-05	0.000574905	0.00014575	0.000138465	1.03945e-05	3.5957e-05	6.78459e-05	0.000380526	3.32445e-05	0.000207518	0.00025722	0.000322835
k__Bacteria;p__Bacteroidetes;c__Bacteroidia;o__Bacteroidales;f__BA008	0	2.40061e-05	2.79439e-05	0	4.53213e-05	0	9.70535e-06	8.47587e-06	0	1.75153e-05	4.89554e-05	8.83345e-06	0	0	0	0	0	0	0	0	0	0	9.18248e-06	3.39044e-05	3.59208e-05	2.10146e-05	1.9243e-05	0	0	0	0	9.4377e-06	2.67519e-05	3.55044e-05	0	0	0	0	1.57508e-05	2.42916e-05	0	0	0	0	0	0	0	1.16918e-05	1.5748e-05
k__Bacteria;p__Bacteroidetes;c__Bacteroidia;o__Bacteroidales;f__BS11	0	0	0	0	0	0	0	0	0	0	0	0	0	0	0	0	0	0	0	0	1.14774e-05	0	0	0	8.98021e-06	0	0	0	0	0	0	0	0	0	0	0	0	0	1.96885e-05	0	0	0	0	0	0	0	0	0	0
k__Bacteria;p__Bacteroidetes;c__Bacteroidia;o__Bacteroidales;f__Bacteroidaceae	0.000156302	0.000496127	9.31463e-06	6.07231e-05	0.000377678	0.000431969	5.82321e-05	0.00252581	0.000164978	0.0229779	0.000458957	0.000362172	0	8.74118e-05	6.88002e-05	2.97544e-05	0	0	0.00012718	0.000175076	0.000229547	0.000198604	3.67299e-05	0.000248633	0.000475951	0.00016549	0.000404103	1.03175e-05	2.40923e-05	0.000302686	3.50052e-05	0.000519074	0.000347775	5.32566e-05	8.42346e-05	0.000171886	0	0	0.00105924	0.000388666	9.23097e-06	0	8.98925e-05	2.90768e-05	0.000293548	0.000110815	0.000222341	0.00025722	0.000188976
k__Bacteria;p__Bacteroidetes;c__Bacteroidia;o__Bacteroidales;f__GZKB119	0	0	0	0	0	0	0	0	0	0	0	0	0	0	0	0	0	0	0	0	0	0	0	0	0	0	0	0	0	0	0	0	0	0	0	0	0	0	3.93771e-06	0	0	0	0	0	0	0	0	0	0
k__Bacteria;p__Bacteroidetes;c__Bacteroidia;o__Bacteroidales;f__ML635J-40	0	1.60041e-05	0	0	0	0	9.70535e-06	8.47587e-06	7.85608e-06	2.18941e-06	1.22389e-05	0	0	0	0	0	0	0	0	0	0	0	0	0	8.98021e-06	0	4.81075e-05	0	0	0	0	0	2.67519e-05	0	0	0	0	0	0	0	0	0	0	0	0	0	2.96454e-05	0	2.3622e-05
k__Bacteria;p__Bacteroidetes;c__Bacteroidia;o__Bacteroidales;f__Marinilabiaceae	0	9.60246e-05	0	3.64339e-05	9.81962e-05	6.64568e-05	2.9116e-05	4.23793e-05	7.85608e-06	5.25458e-05	0.000159105	1.76669e-05	0.000226199	8.74118e-05	0	2.97544e-05	0	0	3.63372e-05	3.68582e-05	1.14774e-05	0	9.18248e-06	2.2603e-05	8.98021e-05	7.88049e-06	4.81075e-05	0	3.21231e-05	0	0	0.000141566	9.36317e-05	2.66283e-05	0	1.07429e-05	0	0	6.6941e-05	9.71664e-05	9.23097e-06	0	8.98925e-06	0	0.000108722	0	5.92909e-05	1.16918e-05	6.29921e-05
k__Bacteria;p__Bacteroidetes;c__Bacteroidia;o__Bacteroidales;f__Porphyromonadaceae	8.62357e-05	0.000752193	4.65731e-05	0.000291471	0.000800677	0.000506733	0.000184402	0.000415318	0.000667767	0.0017362	0.00159105	0.000406339	0.000226199	0.000236012	0.000114667	0.000327298	8.87233e-06	5.37932e-05	9.99273e-05	0.000571302	0.000401708	0.000443039	8.26424e-05	0.000180824	0.000583713	0.000202266	0.000250159	3.09524e-05	0.000505939	6.72636e-05	8.16789e-05	0.000547387	0.000842685	0.00031954	5.05408e-05	0.000429715	0	9.32662e-05	0.0020673	0.000485832	5.53858e-05	1.03945e-05	4.49462e-05	9.69227e-06	0.000271804	9.97335e-05	0.000415036	0.00108734	0.00324409
k__Bacteria;p__Bacteroidetes;c__Bacteroidia;o__Bacteroidales;f__Prevotellaceae	8.0846e-05	0.000872223	0	0.00031576	0.000717588	0.00126268	0.000456151	0.00404299	0.00492576	0.00174058	0.00141971	0.000477007	0.000153492	3.49647e-05	0.000194934	0.000446316	8.87233e-06	4.61084e-05	9.99273e-05	0.000939884	0.000447617	0.000351376	0.00014692	0.000508567	0.000520852	0.000677722	0.000933285	0.000165079	0.0001044	0.000109303	4.66736e-05	0.00012269	0.00121721	3.55044e-05	0.000286398	0.000322286	9.12884e-06	0	0.00177591	0.000765185	1.84619e-05	2.07889e-05	1.79785e-05	2.90768e-05	0.000195699	0.000127437	0.000667022	0.000993803	0.000417323
k__Bacteria;p__Bacteroidetes;c__Bacteroidia;o__Bacteroidales;f__RF16	0	0	0	0	0	0	0	0	0	0	0	0	0	0	0	0	0	0	0	0	0	0	0	0	0	0	0	0	0	0	0	0	0	0	0	0	0	0	0	0	0	0	0	0	0	0	0	1.16918e-05	0
k__Bacteria;p__Bacteroidetes;c__Bacteroidia;o__Bacteroidales;f__Rikenellaceae	2.15589e-05	2.40061e-05	0	0	2.26607e-05	8.3071e-06	0	1.69517e-05	7.85608e-06	1.31365e-05	0.000116269	6.18342e-05	1.6157e-05	3.49647e-05	6.88002e-05	2.97544e-05	0	0	0	0	2.29547e-05	2.29158e-05	0	0	0	2.10146e-05	3.8486e-05	0	1.60615e-05	0	0	9.4377e-06	1.3376e-05	8.87611e-06	6.73877e-05	0	0	0	3.93771e-05	2.42916e-05	0	0	8.98925e-06	0	3.26165e-05	0	0	2.33836e-05	2.3622e-05
k__Bacteria;p__Bacteroidetes;c__Bacteroidia;o__Bacteroidales;f__S24-7	0	1.60041e-05	0	3.64339e-05	1.51071e-05	3.32284e-05	0	1.69517e-05	0	0.000102902	5.50748e-05	8.83345e-05	0.000113099	8.74118e-05	0.00100907	1.48772e-05	0	8.45322e-05	1.81686e-05	0.000359368	6.88642e-05	0	0	2.2603e-05	8.98021e-06	0	0	0.00012381	1.60615e-05	0	0	0	4.01279e-05	0	0.00104451	0	0	1.86532e-05	7.08787e-05	0	0	0	0.000269677	0	1.08722e-05	0	0	3.50754e-05	5.51181e-05
k__Bacteria;p__Bacteroidetes;c__Bacteroidia;o__Bacteroidales;f__SB-1	0	8.00205e-06	0	0	3.77678e-05	0	0	8.47587e-06	0	1.53259e-05	0.000807764	0	0	0	0	0	0	0	9.0843e-06	0	2.29547e-05	0	0	2.2603e-05	0	2.10146e-05	3.8486e-05	0	1.60615e-05	0	0	0	1.3376e-05	8.87611e-06	0	0	0	0	1.18131e-05	0	0	0	0	0	2.17443e-05	5.54075e-06	0	0	1.5748e-05
k__Bacteria;p__Bacteroidetes;c__Bacteroidia;o__Bacteroidales;f__VC21_Bac22	0	0	0	0	0	0	0	0	0	0	0	0	0	1.74824e-05	0	0	0	0	0	0	0	0	0	0	0	0	0	0	0	0	0	0	0	0	0	0	0	0	0	0	0	0	0	0	0	0	0	0	7.87402e-06
k__Bacteria;p__Bacteroidetes;c__Bacteroidia;o__Bacteroidales;f__[Barnesiellaceae]	0	0	0	1.21446e-05	0	0	0	8.47587e-06	0	0	6.11943e-06	0	0	8.74118e-06	0	0	0	0	1.81686e-05	0	0	0	9.18248e-06	0	0	0	0	0	0	0	0	0	0	0	0	0	0	0	0	0	0	0	0	0	0	0	0	0	0
k__Bacteria;p__Bacteroidetes;c__Bacteroidia;o__Bacteroidales;f__[Odoribacteraceae]	0	0	0	0	0	1.66142e-05	0	0	0	4.37882e-06	6.11943e-06	0	0	0	1.14667e-05	0	0	0	0	1.84291e-05	0	0	0	1.13015e-05	0	0	0	0	0	0	0	0	0	0	5.05408e-05	0	0	0	0	0	0	0	0	0	0	0	0	1.16918e-05	0
k__Bacteria;p__Bacteroidetes;c__Bacteroidia;o__Bacteroidales;f__[Paraprevotellaceae]	2.15589e-05	0.000216055	3.72585e-05	0.000109302	3.77678e-05	0.000132914	0.000116464	0.0014748	0.000683479	0.000672149	0.00031821	5.30007e-05	3.23141e-05	5.24471e-05	6.88002e-05	4.46316e-05	0	1.53695e-05	9.0843e-06	0.000138218	0.000126251	3.8193e-05	2.75475e-05	0.000113015	8.98021e-05	9.98195e-05	0.000105836	2.06349e-05	0	2.52239e-05	1.75026e-05	9.4377e-06	0.000120384	0	4.21173e-05	2.14857e-05	0	9.32662e-06	0.000165384	2.42916e-05	2.76929e-05	0	1.79785e-05	0	0.000119594	3.87852e-05	5.92909e-05	0.000222144	7.87402e-05
k__Bacteria;p__Bacteroidetes;c__Bacteroidia;o__Bacteroidales;f__p-2534-18B5	0	1.60041e-05	0	0	1.51071e-05	0	0	0	0	8.75764e-06	1.83583e-05	0	0	8.74118e-06	0	0	0	0	9.0843e-06	0	0	1.52772e-05	0	0	0	0	0	0	1.60615e-05	8.40795e-06	0	0	1.3376e-05	8.87611e-06	0	0	0	0	4.72525e-05	0	0	0	0	0	0	0	0	0	0
k__Bacteria;p__Bacteroidetes;c__Cytophagia;o__Cytophagales;Other	0	0	0	0	0	0	0	2.54276e-05	7.85608e-06	0	0	2.65004e-05	0	2.62235e-05	0	0	0	5.37932e-05	4.54215e-05	1.84291e-05	0	0	0	2.2603e-05	8.98021e-06	0	0	2.06349e-05	8.03077e-06	0	0	0	0	0	0.000176893	0	0	0	0	1.21458e-05	0	0	0	0	0	0	0	3.50754e-05	7.87402e-06
k__Bacteria;p__Bacteroidetes;c__Cytophagia;o__Cytophagales;f__	5.9287e-05	0.000168043	0.000214236	0.000133591	4.53213e-05	9.13781e-05	0.000514383	0.000127138	0.000188546	0.000155448	6.73137e-05	0.000432839	0.000379691	0.00021853	8.02669e-05	4.46316e-05	8.87233e-06	8.45322e-05	0.000753997	0.000423869	5.73868e-05	0.00010694	0.000633591	0.000203427	0.000763318	0.000162863	0.000298266	0.000103175	0.000393508	0.000235423	0.000268373	0.000802205	0.00013376	0.000337292	0.000151622	0.000171886	0.000173448	0.000307778	0.000236262	0.000133604	8.30787e-05	7.27613e-05	0.000880946	0.000155076	6.5233e-05	2.77037e-05	0.000177873	0.000549515	8.66142e-05
k__Bacteria;p__Bacteroidetes;c__Cytophagia;o__Cytophagales;f__Cyclobacteriaceae	2.69487e-05	0.000440113	3.72585e-05	3.64339e-05	0.000249267	5.81497e-05	0.00143639	0.000203421	0.000369236	0.00029776	0.000146866	0.000600675	0.000113099	6.11883e-05	0	0.000431438	0	3.0739e-05	1.81686e-05	0.000156647	9.18189e-05	0.0004354	7.34599e-05	6.78089e-05	0.00084414	0.000147102	0.000115458	6.19048e-05	0.000915508	0.00134527	5.8342e-06	0.000311444	0.000107008	2.66283e-05	0	0.000440458	9.12884e-05	0.00116583	4.33148e-05	0.000340082	8.30787e-05	2.07889e-05	8.98925e-05	0	0.000130466	1.10815e-05	5.92909e-05	0.000187069	9.44882e-05
k__Bacteria;p__Bacteroidetes;c__Cytophagia;o__Cytophagales;f__Cytophagaceae	0.0389731	0.0148598	0.0436484	0.162349	0.0302746	0.0354215	0.0990042	0.0547287	0.117103	0.0227151	0.0102194	0.0536897	0.0316759	0.0671672	0.044273	0.0622313	0.0723361	0.150552	0.0198855	0.090791	0.0677279	0.0200208	0.030192	0.0584738	0.0482147	0.0127638	0.0267574	0.040073	0.0591306	0.129642	0.0166625	0.0820419	0.0876393	0.0828407	0.208422	0.0438202	0.0359494	0.0606603	0.024591	0.0368261	0.142009	0.16417	0.0488206	0.134965	0.119616	0.0300198	0.0271849	0.0614638	0.0496378
k__Bacteria;p__Bacteroidetes;c__Cytophagia;o__Cytophagales;f__Flammeovirgaceae	5.38973e-06	1.60041e-05	1.86293e-05	0	7.55355e-06	2.49213e-05	0.000436741	8.47587e-05	6.28486e-05	6.56823e-05	3.05971e-05	3.53338e-05	1.6157e-05	0.000122377	5.73335e-05	2.97544e-05	0	0	5.45058e-05	4.60728e-05	8.03416e-05	8.40246e-05	1.8365e-05	3.39044e-05	2.69406e-05	1.83878e-05	1.9243e-05	1.03175e-05	4.01539e-05	6.72636e-05	2.9171e-05	0.00012269	1.3376e-05	5.32566e-05	8.42346e-06	4.29715e-05	1.82577e-05	1.86532e-05	4.72525e-05	6.0729e-05	0	0	4.49462e-05	6.78459e-05	2.17443e-05	0	4.44682e-05	0.000105226	2.3622e-05
k__Bacteria;p__Bacteroidetes;c__Cytophagia;o__Cytophagales;f__[Amoebophilaceae]	3.77281e-05	2.40061e-05	0	1.21446e-05	0	0	0	1.69517e-05	7.85608e-06	8.75764e-06	1.83583e-05	2.65004e-05	1.6157e-05	0	0	0	0	7.68474e-06	2.72529e-05	0	0	3.8193e-05	0	1.13015e-05	0	3.94024e-05	9.62149e-06	0	0	0	4.66736e-05	0	1.3376e-05	0	0	0	0.000903755	0	0	2.42916e-05	0	0	0	0	0	5.54075e-06	1.48227e-05	1.16918e-05	0
k__Bacteria;p__Bacteroidetes;c__Flavobacteriia;o__Flavobacteriales;Other	0	0	0	0	0	0	0	0	7.85608e-06	0	0	0	0	0	0	0	0	0	0	0	0	0	0	0	0	0	0	0	0	0	0	0	0	0	0	0	0	0	0	0	0	0	0	0	0	0	0	0	0
k__Bacteria;p__Bacteroidetes;c__Flavobacteriia;o__Flavobacteriales;f__	0	0	0	0	0	0	0	8.47587e-06	0	1.53259e-05	0	0	0	0	0	0	0	0	0	0	0	0	0	0	0	0	0	0	0	0	0	9.4377e-06	0	0	0	0	0	0	0	0	0	0	0	0	1.08722e-05	0	0	3.50754e-05	7.87402e-06
k__Bacteria;p__Bacteroidetes;c__Flavobacteriia;o__Flavobacteriales;f__Blattabacteriaceae	0	8.00205e-06	0	1.21446e-05	0	2.49213e-05	9.70535e-06	0	1.57122e-05	7.44399e-05	0.000165225	3.53338e-05	1.6157e-05	0	0	2.97544e-05	6.21063e-05	0	0	3.68582e-05	6.88642e-05	0.000114579	0	9.04118e-05	8.98021e-06	3.67756e-05	0	4.12699e-05	8.03077e-06	0	0	0	4.01279e-05	8.87611e-06	0	1.07429e-05	9.12884e-06	0	0	7.28748e-05	1.84619e-05	0	0	0	0	5.54075e-06	1.48227e-05	0.000303987	2.3622e-05
k__Bacteria;p__Bacteroidetes;c__Flavobacteriia;o__Flavobacteriales;f__Cryomorphaceae	9.16254e-05	0.000400102	0.000959407	9.71569e-05	0.00132943	0.000182756	0.000310571	0.000313607	0.000235682	0.000354684	0.000373285	0.00616575	0.000702832	0.00114509	0.0001032	0.000133895	0.000239553	4.61084e-05	0.00438772	0.000110575	8.03416e-05	0.000313183	0.00629918	0.000135618	0.00044003	0.000283698	0.00378125	6.19048e-05	0.000522	0.000159751	5.8342e-05	0.000415259	0.000294271	0.00020415	0.000101082	0.000247086	8.21595e-05	0.000149226	0.000527653	0.000267208	0.000101541	2.07889e-05	0.00355974	8.72304e-05	0.000271804	0.000121896	0.000237164	0.000163685	0.000251969
k__Bacteria;p__Bacteroidetes;c__Flavobacteriia;o__Flavobacteriales;f__Flavobacteriaceae	0.000253317	0.0219656	0.0222713	0.0091449	0.00706257	0.0140141	0.00717225	0.033183	0.00848456	0.0233938	0.00244777	0.0250163	0.0469605	0.0204281	0.00105494	0.00669473	0.0081448	0.00394996	0.0412336	0.00995172	0.00524516	0.00119926	0.159683	0.0208738	0.0559736	0.00102972	0.0354167	0.00387937	0.0204383	0.0158322	0.0117326	0.0181015	0.010246	0.00707426	0.0115486	0.0258366	0.0137389	0.0116116	0.0780296	0.00974093	0.0135603	0.00537394	0.0151918	0.00999273	0.0200265	0.000182845	0.0352484	0.015024	0.0112205
k__Bacteria;p__Bacteroidetes;c__Flavobacteriia;o__Flavobacteriales;f__[Weeksellaceae]	0.000231758	0.0199491	0.00122022	0.00771183	0.00701725	0.0069032	0.00450328	0.0077978	0.00691335	0.013224	0.00719645	0.0121283	0.00735953	0.00362759	0.000928803	0.00203817	0.00668973	0.00556375	0.00133539	0.00613689	0.00286934	0.00200131	0.0213768	0.00464491	0.0123657	0.00132392	0.0105067	0.00183651	0.00664145	0.013478	0.0057817	0.00581362	0.00857399	0.00398537	0.0152128	0.00729441	0.00125065	0.00457004	0.0168179	0.00493119	0.00957251	0.0320462	0.00106073	0.00119215	0.00751267	0.000576238	0.0105982	0.0113995	0.00888189
k__Bacteria;p__Bacteroidetes;c__SM1A07;o__;f__	0	0	0	0	0	0	1.94107e-05	0	0	0	0	8.83345e-06	0	0	0	0	0	0	0	0	0	1.52772e-05	0	0	0	0	9.62149e-06	0	0	0	0	0	0	0	0	0	0	0	0	0	0	0	8.09032e-05	0	0	0	0	0	0
k__Bacteria;p__Bacteroidetes;c__Sphingobacteriia;o__Sphingobacteriales;Other	0	0	0	0	0	0	0	0	0	0	0	0	0	0	0	0	0	0	0	0	0	0	0	0	8.98021e-06	2.62683e-06	0	0	0	0	0	0	0	0	0	0	0	0	0	0	0	0	0	0	0	0	0	0	0
k__Bacteria;p__Bacteroidetes;c__Sphingobacteriia;o__Sphingobacteriales;f__	1.07795e-05	0.00100026	0.00122953	0.000910846	0.000377678	0.000390434	0.00133934	0.000745876	0.000628486	0.000687475	0.000342688	0.00392205	0.00231046	0.00228145	5.73335e-05	0.000208281	0.000159702	0.000299705	0.0102471	0.000571302	0.000286934	0.000198604	0.0072358	0.000452059	0.00167032	0.000598917	0.00208786	0.000206349	0.0019836	0.000428806	0.00098598	0.0010004	0.000508286	0.000488186	0.000311668	0.000644572	0.000200834	0.00145495	0.000815105	0.000400811	0.00019385	0.000145523	0.000629247	0.000174461	0.000510992	4.98667e-05	0.000578086	0.00058459	0.000456693
k__Bacteria;p__Bacteroidetes;c__Sphingobacteriia;o__Sphingobacteriales;f__Sphingobacteriaceae	0.000177861	0.00309679	0.00330669	0.00144521	0.00784814	0.00392926	0.00585232	0.00224611	0.00278105	0.00326879	0.000948511	0.00527357	0.00966191	0.0144754	0.00114667	0.00316884	0.03336	0.00687016	0.00188953	0.00282887	0.00176751	0.00304016	0.00638183	0.00317572	0.00669025	0.000858973	0.00189543	0.00367302	0.0228074	0.0128474	0.00368138	0.0130052	0.00228729	0.0130745	0.0255399	0.00554332	0.00212702	0.0167226	0.00295328	0.0040567	0.0286252	0.0158516	0.000557333	0.001008	0.00307682	0.000254874	0.00151192	0.00493394	0.0149055
k__Bacteria;p__Bacteroidetes;c__VC2_1_Bac22;o__;f__	0	3.20082e-05	9.31463e-06	0	1.51071e-05	0	4.85267e-05	0	0	4.37882e-06	1.83583e-05	0.00051234	8.07852e-06	3.49647e-05	0	0	0	0	1.81686e-05	9.21455e-06	0	2.29158e-05	7.34599e-05	1.13015e-05	8.98021e-06	1.05073e-05	3.8486e-05	0	4.01539e-05	0	0	9.4377e-06	1.3376e-05	8.87611e-06	0	1.07429e-05	0	0	3.93771e-06	1.21458e-05	1.84619e-05	0	1.79785e-05	0	0	1.10815e-05	0	0	1.5748e-05
k__Bacteria;p__Bacteroidetes;c__[Rhodothermi];o__[Rhodothermales];f__Rhodothermaceae	0.000220979	0.00035209	0.00178841	0.000412917	0.000377678	0.000232599	0.000844365	0.00092387	0.000502789	0.000324033	0.000972989	0.00204053	0.000815931	0.00181817	0.000481602	0.00127944	0.00011534	0.000545617	0.00159884	0.00150197	0.000860802	0.00128329	0.000835606	0.000757199	0.00085312	0.000901003	0.00147209	0.000876985	0.00093157	0.0024299	0.000548415	0.00174597	0.000575166	0.00234329	0.00128037	0.000752001	0.00125978	0.000615557	0.000602469	0.000886643	0.000821556	0.000239073	0.0019237	0.00147323	0.000293548	0.00125221	0.00137851	0.000958728	0.00133858
k__Bacteria;p__Bacteroidetes;c__[Rhodothermi];o__[Rhodothermales];f__[Balneolaceae]	0	1.60041e-05	0	0	0	0	9.70535e-06	8.47587e-06	0	6.56823e-06	6.11943e-06	0	0	0	0	0	0	0	0	0.00010136	0	3.8193e-05	9.18248e-06	0	0	7.88049e-06	9.62149e-06	0	0	0	0	0	0	0	0	0	0	0	0	0	0	0	0	0	0	0	0	4.67672e-05	0
k__Bacteria;p__Bacteroidetes;c__[Saprospirae];o__[Saprospirales];Other	0	0	0	0	0	0	0	0	0	0	0	0	0	0	0	0	0	0	0	0	0	0	0	0	0	0	0	0	0	0	0	0	0	0	0	0	0	0	0	0	0	0	0	0	0	0	0	0	0
k__Bacteria;p__Bacteroidetes;c__[Saprospirae];o__[Saprospirales];f__	0	9.60246e-05	7.4517e-05	0	0.00010575	4.15355e-05	1.94107e-05	6.7807e-05	3.92804e-05	3.94094e-05	3.67166e-05	0.000397505	0.000242356	0.000192306	0	1.48772e-05	0	7.68474e-06	0.000426962	2.76437e-05	1.14774e-05	3.05544e-05	0.000367299	1.13015e-05	5.38812e-05	3.94024e-05	0.000298266	0	0.0001044	1.68159e-05	1.16684e-05	4.71885e-05	0.000120384	1.77522e-05	8.42346e-06	2.14857e-05	9.12884e-06	1.86532e-05	2.75639e-05	2.42916e-05	3.69239e-05	0	8.98925e-06	0	4.34887e-05	0	2.96454e-05	3.50754e-05	3.93701e-05
k__Bacteria;p__Bacteroidetes;c__[Saprospirae];o__[Saprospirales];f__Chitinophagaceae	0.0047214	0.0141636	0.0184989	0.0170875	0.0108998	0.0215486	0.0178675	0.0104847	0.018014	0.0115842	0.00815108	0.0225606	0.0421618	0.0276309	0.00318774	0.0121398	0.0060598	0.0204645	0.0282794	0.0257915	0.0149435	0.0109461	0.0184109	0.0246485	0.0285481	0.0125904	0.0205515	0.0154659	0.0584721	0.0442847	0.0615508	0.056513	0.01569	0.0395342	0.0330621	0.0297148	0.0288654	0.0848536	0.0170778	0.0135911	0.0531242	0.0168286	0.0216012	0.0316453	0.0220053	0.0461378	0.0206184	0.0270899	0.0187087
k__Bacteria;p__Bacteroidetes;c__[Saprospirae];o__[Saprospirales];f__Saprospiraceae	3.23384e-05	0.00097625	0.000810373	0.000218603	0.000422999	0.000431969	0.000659964	0.000584835	0.000345667	0.000560489	0.000293732	0.000653676	0.00534798	0.00187935	0.000114667	0.000297544	1.77447e-05	0.000553301	0.00256177	0.000488371	0.000241025	0.000481232	0.000853971	0.000214728	0.000808219	0.000635693	0.00149133	0.000226984	0.0043848	0.000252239	0.00951559	0.00105702	0.000789182	0.000656832	0.000598066	0.000709029	0.00261085	0.000755456	0.000559154	0.000412957	0.000184619	6.23668e-05	0.000296645	1.93845e-05	0.000369654	3.32445e-05	0.000459504	0.000607974	0.000519685
k__Bacteria;p__Caldiserica;c__OP5;o__WCHB1-02;f__	0	0	0	0	0	0	0	0	0	0	0	0	0	0	0	0	0	0	0	0	0	0	0	1.13015e-05	0	0	0	0	0	0	0	0	0	0	0	0	0	0	0	0	0	0	0	0	0	0	0	0	0
k__Bacteria;p__Caldiserica;c__WCHB1-03;o__;f__	0	0	0	0	7.55355e-06	0	0	8.47587e-06	0	0	0	0	0	0	0	0	0	0	0	0	0	0	0	0	0	0	0	0	0	0	0	0	0	0	0	0	0	0	3.93771e-06	0	0	0	0	0	0	0	0	0	0
k__Bacteria;p__Caldithrix;c__Caldithrixae;o__Caldithrixales;f__BA059	0	0	0	0	0	0	0	0	0	0	0	0	0	0	0	0	0	0	0	0	0	0	0	0	0	0	0	0	0	0	0	0	0	0	0	0	0	0	0	0	0	0	0	0	0	0	0	0	0
k__Bacteria;p__Caldithrix;c__Caldithrixae;o__Caldithrixales;f__Caldithrixaceae	0	0	0	0	0	0	0	0	0	0	0	0	0	0	0	0	0	0	0	0	0	0	0	0	0	0	0	0	0	0	0	0	0	0	0	0	0	0	0	0	0	0	0	0	0	0	0	0	0
k__Bacteria;p__Chlamydiae;c__;o__;f__	0	0	0	0	0	0	0	0	0	0	0	0	0	0	0	0	0	0	0	0	0	0	0	0	0	0	0	0	0	0	0	0	0	0	0	0	0	0	0	0	0	0	0	0	0	0	0	0	0
k__Bacteria;p__Chlamydiae;c__Chlamydiia;Other;Other	0	0	0	0	0	0	0	0	0	0	0	0	0	0	0	0	0	0	0	0	0	0	0	0	0	0	0	0	8.03077e-06	0	0	0	0	0	0	0	0	0	0	0	0	0	0	0	0	0	0	0	0
k__Bacteria;p__Chlamydiae;c__Chlamydiia;o__;f__	0	1.60041e-05	0	0	0	0	2.9116e-05	0	0	4.37882e-06	6.11943e-06	0	8.07852e-06	0	1.14667e-05	0	0	2.30542e-05	0	1.84291e-05	2.29547e-05	0	0	0	0	1.05073e-05	0	0	0.000112431	0	5.8342e-06	0	0	0	8.42346e-06	0	0	0	3.93771e-06	2.42916e-05	0	0	0	0	0	0	0	1.16918e-05	0
k__Bacteria;p__Chlamydiae;c__Chlamydiia;o__Chlamydiales;Other	0	0	0	2.42892e-05	0	0	0	0	1.57122e-05	0	6.11943e-06	0	8.07852e-06	8.74118e-06	0	0	0	0	9.0843e-06	3.68582e-05	0	7.6386e-06	0	2.2603e-05	1.79604e-05	7.88049e-06	0	0	0.000152585	0	0	0	0	0	0	0	0	0	0	1.21458e-05	0	0	0	0	0	0	0	2.33836e-05	7.87402e-06
k__Bacteria;p__Chlamydiae;c__Chlamydiia;o__Chlamydiales;f__	0	0	0	0	0	0	0	0	2.35682e-05	0	0	0	8.07852e-06	0	0	0	0	0	0	9.21455e-06	0	0	1.8365e-05	0	0	0	9.62149e-06	0	1.60615e-05	0	0	0	0	0	8.42346e-06	0	0	0	0	1.21458e-05	0	0	0	0	0	0	0	0	0
k__Bacteria;p__Chlamydiae;c__Chlamydiia;o__Chlamydiales;f__Chlamydiaceae	0	0	0	1.21446e-05	0	0	0	0	7.85608e-06	0	6.11943e-06	0	0	0	0	0	0	0	0	0	0	0	0	0	0	7.88049e-06	0	0	0	0	0	0	0	0	8.42346e-06	0	0	0	0	0	0	0	0	0	0	0	0	0	0
k__Bacteria;p__Chlamydiae;c__Chlamydiia;o__Chlamydiales;f__Criblamydiaceae	0	0	0	1.21446e-05	0	0	0	0	0	0	0	0	0	8.74118e-06	0	0	0	7.68474e-06	0	0	1.14774e-05	0	0	0	0	0	0	0	0.000144554	0	0	0	0	0	0	0	0	0	0	0	0	0	0	0	0	0	0	0	0
k__Bacteria;p__Chlamydiae;c__Chlamydiia;o__Chlamydiales;f__Parachlamydiaceae	3.23384e-05	0	0	0.000109302	0	0	0	0.000152566	0.000322099	4.37882e-06	1.83583e-05	5.30007e-05	0.000452397	0.000760483	5.73335e-05	0.000119018	0	0.00058404	0.000308866	0.000138218	9.18189e-05	3.8193e-05	2.75475e-05	0.000124316	0.000278386	0.000246922	5.77289e-05	1.03175e-05	0.00195951	0	0	0	9.36317e-05	0	0.000269551	0	0	0	0	9.71664e-05	0	0	9.88817e-05	0	0	2.2163e-05	0.000133404	0.000175377	2.3622e-05
k__Bacteria;p__Chlamydiae;c__Chlamydiia;o__Chlamydiales;f__Rhabdochlamydiaceae	5.38973e-06	0	0	0	0	0	0	0	7.85608e-06	0	6.11943e-06	0	0	4.37059e-05	0	0	0	0	8.17587e-05	0	0	1.52772e-05	0	0	0	4.99098e-05	0	0	5.62154e-05	0	0	0	0	0	3.36939e-05	0	0	0	0	0	0	0	3.5957e-05	0	0	0	0	0	0
k__Bacteria;p__Chlamydiae;c__Chlamydiia;o__Chlamydiales;f__Simkaniaceae	0	0	0	0	0	0	0	0	0	0	0	0	0	0	0	0	0	7.68474e-06	0	0	0	0	0	0	0	0	0	0	0	0	0	0	0	0	0	0	0	0	0	0	0	0	0	0	0	0	0	0	0
k__Bacteria;p__Chlamydiae;c__Chlamydiia;o__Chlamydiales;f__Waddliaceae	0	0	0	1.21446e-05	0	0	0	0	1.57122e-05	0	0	0	1.6157e-05	0	0	0	0	7.68474e-06	0	0	0	0	0	0	2.69406e-05	2.62683e-06	0	0	5.62154e-05	0	0	0	1.3376e-05	0	0	0	0	0	0	0	0	0	0	0	0	0	0	0	0
k__Bacteria;p__Chlorobi;c__;o__;f__	0	1.60041e-05	3.72585e-05	1.21446e-05	1.51071e-05	8.3071e-06	3.88214e-05	1.69517e-05	7.85608e-05	2.40835e-05	4.2836e-05	0.000123668	0.00016157	0.000131118	0	0	0	1.53695e-05	0.000181686	2.76437e-05	0	1.52772e-05	0	1.13015e-05	7.18417e-05	0.000126088	0.000115458	6.19048e-05	0.000289108	3.36318e-05	0.000210031	6.60639e-05	0	7.10089e-05	1.68469e-05	2.14857e-05	0	8.39396e-05	7.87541e-06	1.21458e-05	9.23097e-06	0	0	0	0	5.54075e-06	2.96454e-05	0	1.5748e-05
k__Bacteria;p__Chlorobi;c__BSV26;o__A89;f__	0	0	0	0	0	0	2.9116e-05	0	0	0	1.22389e-05	0	8.07852e-06	0	0	0	0	0	0	0	0	0	0	0	8.98021e-06	0	9.62149e-06	0	0	0	0	0	0	0	0	0	0	0	0	0	0	0	0	0	0	0	0	0	0
k__Bacteria;p__Chlorobi;c__BSV26;o__C20;f__	0	0	0	0	0	0	0.00111611	0	0	0	1.83583e-05	0	0	0	0	0	0	0	0	0	0	0	0	0	8.98021e-06	0	9.62149e-06	0	0	0	0	0	0	0	0	0	0	0	0	0	0	0	0	0	0	0	0	0	0
k__Bacteria;p__Chlorobi;c__BSV26;o__PK329;f__	0	0	9.31463e-06	0	0	0	5.82321e-05	0	7.85608e-06	0	6.11943e-06	0	0	0	0	0	0	0	0	0	0	0	0	0	1.79604e-05	5.25366e-06	0	0	0	0	0	0	0	0	0	0	0	0	0	0	0	0	0	0	0	0	0	0	0
k__Bacteria;p__Chlorobi;c__BSV26;o__VC38;f__	0	0	0	0	0	0	1.94107e-05	0	0	0	6.11943e-06	0	0	0	0	0	0	0	0	0	0	0	9.18248e-06	0	0	2.62683e-06	9.62149e-06	0	0	0	0	0	0	0	0	0	0	0	0	0	0	0	0	0	0	0	0	0	0
k__Bacteria;p__Chlorobi;c__Chlorobia;o__Chlorobiales;f__Chlorobiaceae	0	0	0	0	0	0	0	0	0	0	0	0	0	0	0	0	0	0	0	0	0	0	0	0	0	0	0	0	0	2.52239e-05	0	0	0	0	0	0	0	0	0	0	0	0	0	0	0	0	0	0	0
k__Bacteria;p__Chlorobi;c__Ignavibacteria;o__Ignavibacteriales;Other	0	0	0	0	0	0	0	0	0	0	0	0	0	0	0	0	0	0	0	0	0	0	0	1.13015e-05	0	0	0	0	0	0	0	0	0	0	0	0	0	0	0	0	0	0	0	0	0	0	0	0	0
k__Bacteria;p__Chlorobi;c__Ignavibacteria;o__Ignavibacteriales;f__Ignavibacteriaceae	0	8.00205e-06	0	0	0	0	0	0	1.57122e-05	0	6.11943e-05	1.76669e-05	0	8.74118e-06	0	0	0	0	0	0	0	7.6386e-06	9.18248e-06	1.13015e-05	2.69406e-05	7.88049e-06	9.62149e-06	0	0	0	0	0	0	0	0	0	0	0	0	0	0	0	0	0	0	0	0	1.16918e-05	7.87402e-06
k__Bacteria;p__Chlorobi;c__Ignavibacteria;o__Ignavibacteriales;f__[Melioribacteraceae]	5.38973e-06	0	0	0	0	0	0	0	7.85608e-06	0	2.44777e-05	0	0	0	0	0	0	0	2.72529e-05	0	0	0	0	1.13015e-05	0	7.88049e-06	0	0	0	0	0	0	0	0	0	0	0	0	0	0	0	0	0	0	0	0	0	0	0
k__Bacteria;p__Chlorobi;c__OPB56;o__;f__	6.46768e-05	0.000168043	0.000167663	3.64339e-05	5.28749e-05	9.13781e-05	0.000300866	0.000135614	7.07047e-05	7.00611e-05	8.5672e-05	0.000441673	0.000420083	0.000489506	1.14667e-05	2.97544e-05	0	0.00030739	0.00071766	0.000147433	3.44321e-05	0.000213881	0.000137737	1.13015e-05	0.000116743	0.000570022	0.000375238	0.000196032	0.000353354	8.40795e-05	0.000245037	0.000273693	6.68798e-05	0.000168646	0.000395903	0.000257829	7.30307e-05	0.000363738	7.48164e-05	9.71664e-05	1.84619e-05	3.11834e-05	0.000251699	4.84614e-05	6.5233e-05	1.10815e-05	4.44682e-05	0.000268911	0.000149606
k__Bacteria;p__Chlorobi;c__SJA-28;o__;f__	0	3.20082e-05	1.86293e-05	0	3.77678e-05	2.49213e-05	0.000155286	8.47587e-06	3.92804e-05	4.37882e-06	3.05971e-05	8.83345e-06	1.6157e-05	2.62235e-05	0	1.48772e-05	0	2.30542e-05	0	4.60728e-05	0	1.52772e-05	9.18248e-06	4.52059e-05	0.000107762	6.30439e-05	8.65934e-05	0	4.01539e-05	8.40795e-06	0.00011085	1.88754e-05	2.67519e-05	8.87611e-06	7.58112e-05	1.07429e-05	9.12884e-06	0	3.93771e-06	2.42916e-05	3.69239e-05	1.03945e-05	0	0	0	0	2.96454e-05	2.33836e-05	7.87402e-06
k__Bacteria;p__Chloroflexi;Other;Other;Other	0	0	0	0	0	0	0	0	7.85608e-06	0	0	0	0	0	0	0	0	0	0	0	1.14774e-05	7.6386e-06	0	0	0	2.62683e-06	0	0	0	0	0	0	0	0	0	0	0	0	0	0	0	0	0	0	0	0	0	1.16918e-05	0
k__Bacteria;p__Chloroflexi;c__;o__;f__	1.61692e-05	0.000104027	1.86293e-05	2.42892e-05	8.30891e-05	4.15355e-05	0.000174696	4.23793e-05	3.14243e-05	5.25458e-05	0.000183583	4.41673e-05	8.07852e-06	6.99295e-05	1.14667e-05	0	0	0	3.63372e-05	5.52873e-05	2.29547e-05	0.000175688	2.75475e-05	3.39044e-05	3.59208e-05	0.000241668	7.69719e-05	2.06349e-05	8.03077e-06	3.36318e-05	8.16789e-05	2.83131e-05	2.67519e-05	7.9885e-05	5.05408e-05	5.37143e-05	6.39018e-05	4.66331e-05	7.08787e-05	4.85832e-05	9.23097e-06	1.03945e-05	9.88817e-05	5.81536e-05	5.43608e-05	1.10815e-05	0.000103759	0.000116918	2.3622e-05
k__Bacteria;p__Chloroflexi;c__Anaerolineae;Other;Other	0	0	0	0	0	0	2.9116e-05	0	0	0	6.11943e-06	0	0	0	0	0	0	0	0	0	0	0	0	0	0	0	0	0	0	0	0	9.4377e-06	0	0	0	0	0	0	0	0	0	0	0	0	0	0	0	0	0
k__Bacteria;p__Chloroflexi;c__Anaerolineae;o__;f__	0	4.00102e-05	0	1.21446e-05	3.02142e-05	2.49213e-05	4.85267e-05	0	3.14243e-05	1.09471e-05	1.83583e-05	1.76669e-05	2.42356e-05	1.74824e-05	1.14667e-05	0	0	1.53695e-05	9.0843e-06	0	1.14774e-05	6.11088e-05	9.18248e-06	0	8.98021e-06	6.04171e-05	7.69719e-05	0	1.60615e-05	1.68159e-05	2.33368e-05	0	1.3376e-05	1.77522e-05	2.52704e-05	0	3.65153e-05	0	1.18131e-05	0	0	0	8.98925e-06	0	0	5.54075e-06	0	1.16918e-05	2.3622e-05
k__Bacteria;p__Chloroflexi;c__Anaerolineae;o__A31;f__	0	0	0	0	0	0	0	0	0	4.37882e-06	6.11943e-06	0	0	0	0	0	0	0	0	9.21455e-06	0	0	0	0	2.69406e-05	0	0	0	0	0	0	0	0	0	0	0	0	0	0	0	0	0	0	0	0	0	0	0	0
k__Bacteria;p__Chloroflexi;c__Anaerolineae;o__A31;f__S47	5.38973e-06	3.20082e-05	2.79439e-05	0	0	3.32284e-05	0.000378508	0	3.14243e-05	2.18941e-05	2.44777e-05	0	8.07852e-06	0	1.14667e-05	8.92631e-05	0	3.0739e-05	0	2.76437e-05	0	7.6386e-06	0	2.2603e-05	3.59208e-05	7.88049e-05	6.73504e-05	0	0.0001044	0	2.33368e-05	1.88754e-05	1.3376e-05	0	9.26581e-05	2.14857e-05	0	0	1.57508e-05	1.21458e-05	0	1.03945e-05	0	0	2.17443e-05	1.10815e-05	0	0	1.5748e-05
k__Bacteria;p__Chloroflexi;c__Anaerolineae;o__Anaerolineales;f__Anaerolinaceae	0.000102405	0.000208053	0.000139719	3.64339e-05	0.000151071	7.47639e-05	2.9116e-05	0.000364462	0.000188546	9.85235e-05	0.00096075	0.000406339	4.03926e-05	0.000139859	2.29334e-05	4.46316e-05	0	0	4.54215e-05	0.000258007	0.000126251	0.000175688	0.000128555	0.000203427	0.000332268	0.000688229	0.00051956	0	0.000136523	2.52239e-05	5.25078e-05	0.000103815	0.00013376	1.77522e-05	8.42346e-06	0.000139657	9.12884e-06	9.32662e-06	0.000122069	6.0729e-05	5.53858e-05	0	0.000431484	9.69227e-06	0.000119594	8.8652e-05	0.00016305	0.000280603	0.000433071
k__Bacteria;p__Chloroflexi;c__Anaerolineae;o__Ardenscatenales;f__Ardenscatenaceae	0.000150912	0.000336086	0.000372585	4.85785e-05	6.04284e-05	6.64568e-05	9.70535e-05	0.000203421	0.000141409	0.00014669	0.000269255	0.000220836	0.000234277	0.000323424	2.29334e-05	0.00010414	0	8.45322e-05	9.99273e-05	0.000211935	0.000137728	0.000389569	0.000119372	2.2603e-05	0.000125723	0.000572649	0.000240537	0.000196032	8.83385e-05	6.72636e-05	0.000280042	0.000311444	0.000147136	4.43805e-05	0.000185316	0.000343772	0.000100417	0.000111919	0.000216574	8.50206e-05	7.38477e-05	0	0.000107871	9.69227e-05	0.00015221	7.20297e-05	0.000548441	0.00025722	0.000181102
k__Bacteria;p__Chloroflexi;c__Anaerolineae;o__CFB-26;f__	0	0	3.72585e-05	0	7.55355e-06	8.3071e-06	0	0	3.14243e-05	6.56823e-06	3.05971e-05	8.83345e-06	0	0	0	1.48772e-05	0	0	1.81686e-05	0	0	1.52772e-05	0	2.2603e-05	2.69406e-05	8.40586e-05	5.77289e-05	0	0	0	0	0	0	0	0	0	0	0	0	2.42916e-05	0	0	0	0	0	1.10815e-05	0	1.16918e-05	0
k__Bacteria;p__Chloroflexi;c__Anaerolineae;o__Caldilineales;f__Caldilineaceae	0.000231758	0.000528135	0.000447102	0.000133591	0.000203946	0.000157835	0.00131022	0.000161042	0.000369236	0.00029557	0.000654779	0.000565341	0.000258513	0.000375871	5.73335e-05	8.92631e-05	0	0.000176749	0.000472384	0.000267222	0.000160683	0.000893716	0.000192832	0.000180824	0.000628615	0.00150517	0.000817827	0.000237302	0.000530031	3.36318e-05	0.000770115	0.000386946	0.000187263	0.00031954	0.00024428	0.000515658	0.000328638	0.000363738	0.000244138	0.000255062	0.000249236	4.15779e-05	0.000215742	0.000377999	0.000195699	8.8652e-05	0.000311277	0.000116918	0.000220472
k__Bacteria;p__Chloroflexi;c__Anaerolineae;o__DRC31;f__	1.07795e-05	0	0	1.21446e-05	0	0	0	8.47587e-06	3.14243e-05	0	4.2836e-05	8.83345e-06	0	2.62235e-05	0	0	0	0	1.81686e-05	9.21455e-06	0	3.8193e-05	0	2.2603e-05	0.000107762	7.35512e-05	9.62149e-05	0	6.42462e-05	0	0	0	2.67519e-05	0	8.42346e-06	0	0	0	0	0	0	0	0	0	0	5.54075e-06	1.48227e-05	1.16918e-05	3.93701e-05
k__Bacteria;p__Chloroflexi;c__Anaerolineae;o__GCA004;f__	2.69487e-05	4.00102e-05	0	1.21446e-05	0	2.49213e-05	0.000116464	7.62828e-05	6.28486e-05	2.84623e-05	0.00010403	0.000141335	8.07852e-06	3.49647e-05	1.14667e-05	1.48772e-05	0	7.68474e-06	9.0843e-06	1.84291e-05	2.29547e-05	9.16632e-05	0	6.78089e-05	9.87823e-05	7.35512e-05	0.000115458	0	2.40923e-05	0	0	9.4377e-06	1.3376e-05	0	0	3.22286e-05	0	0	1.18131e-05	6.0729e-05	0	0	8.98925e-06	0	3.26165e-05	5.54075e-06	2.96454e-05	7.01508e-05	3.93701e-05
k__Bacteria;p__Chloroflexi;c__Anaerolineae;o__H39;f__	1.61692e-05	3.20082e-05	0	1.21446e-05	7.55355e-06	8.3071e-06	0.000164991	8.47587e-06	7.85608e-06	4.37882e-06	0	1.76669e-05	0	3.49647e-05	0	0	0	7.68474e-06	0	2.76437e-05	1.14774e-05	1.52772e-05	0	2.2603e-05	8.98021e-06	8.14317e-05	5.77289e-05	0	0	0	2.9171e-05	1.88754e-05	5.35038e-05	0	0	2.14857e-05	0	0	0	0	0	0	0	0	1.08722e-05	0	0	0	2.3622e-05
k__Bacteria;p__Chloroflexi;c__Anaerolineae;o__OPB11;f__	0	0	0	0	0	0	0	8.47587e-06	0	0	0	0	0	0	0	0	0	0	0	0	0	0	0	0	0	0	0	0	0	0	0	0	0	0	0	0	0	0	0	0	0	0	0	0	0	0	0	0	7.87402e-06
k__Bacteria;p__Chloroflexi;c__Anaerolineae;o__S0208;f__	1.07795e-05	2.40061e-05	0.000139719	2.42892e-05	2.26607e-05	4.15355e-05	0.00137816	8.47587e-06	8.64168e-05	7.88188e-05	9.79108e-05	1.76669e-05	8.07852e-06	4.37059e-05	0	7.43859e-05	0	1.53695e-05	0	9.21455e-06	4.59095e-05	8.40246e-05	0	2.2603e-05	9.87823e-05	0.000162863	6.73504e-05	0	1.60615e-05	0	0	0	0	0	2.52704e-05	1.07429e-05	0	9.32662e-06	1.18131e-05	6.0729e-05	9.23097e-06	0	2.69677e-05	9.69227e-06	5.43608e-05	5.54075e-06	1.48227e-05	4.67672e-05	2.3622e-05
k__Bacteria;p__Chloroflexi;c__Anaerolineae;o__SB-34;f__	0	0	0	0	0	0	0	0	0	0	0	0	0	0	0	0	0	0	0	0	0	0	0	0	0	0	0	0	0	0	0	0	1.3376e-05	0	0	0	0	0	0	0	0	0	0	0	0	0	0	0	0
k__Bacteria;p__Chloroflexi;c__Anaerolineae;o__SBR1031;f__A4b	0.000258707	0.000320082	0.000707912	6.07231e-05	0.000143518	0.000191063	0.000892892	0.000237324	0.000487077	0.000227699	0.000820003	0.000936346	0.000864402	0.000996495	0.000160534	0.000133895	4.43616e-05	0.00030739	0.000744913	0.000322509	0.000183638	0.000855523	0.000247927	0.000259934	0.000278386	0.0011847	0.000923663	0.000288889	0.000706708	0.000378358	0.000682602	0.000537949	0.000187263	0.000497062	0.000522255	0.000569372	0.000995043	0.000363738	0.000303203	0.000170041	0.000110772	9.35502e-05	0.000692172	0.000329537	0.000239188	0.000105274	0.000192695	0.000374138	0.000212598
k__Bacteria;p__Chloroflexi;c__Anaerolineae;o__SBR1031;f__SHA-31	0	0	0	0	0	0	0	0	0	2.18941e-06	1.22389e-05	0	0	0	0	0	0	0	0	0	1.14774e-05	0	0	1.13015e-05	0	0	0	0	0	0	0	0	0	0	0	1.07429e-05	0	0	0	1.21458e-05	0	0	0	0	0	0	0	0	2.3622e-05
k__Bacteria;p__Chloroflexi;c__Anaerolineae;o__SBR1031;f__SJA-101	1.61692e-05	0	4.65731e-05	0	7.55355e-06	8.3071e-06	0.000126169	0	0	2.18941e-06	5.50748e-05	3.53338e-05	0	0	0	0	0	0	4.54215e-05	9.21455e-06	1.14774e-05	7.6386e-06	9.18248e-06	0	8.98021e-06	7.61781e-05	3.8486e-05	1.03175e-05	0	0	0	9.4377e-06	1.3376e-05	0	0	0	0	0	0	0	0	0	0	0	2.17443e-05	1.66222e-05	0	0	0
k__Bacteria;p__Chloroflexi;c__Anaerolineae;o__SBR1031;f__oc28	1.61692e-05	8.00205e-06	2.79439e-05	0	0	1.66142e-05	0	3.39035e-05	5.49925e-05	1.31365e-05	8.5672e-05	4.41673e-05	2.42356e-05	4.37059e-05	1.14667e-05	0	0	7.68474e-06	3.63372e-05	9.21455e-06	0	9.93018e-05	1.8365e-05	5.65074e-05	2.69406e-05	6.30439e-05	0.000298266	0	8.03077e-06	0	0	0	1.3376e-05	8.87611e-06	0	1.07429e-05	0	0	1.57508e-05	0	0	0	1.79785e-05	9.69227e-06	2.17443e-05	5.54075e-06	1.48227e-05	1.16918e-05	7.87402e-06
k__Bacteria;p__Chloroflexi;c__Anaerolineae;o__SHA-20;f__	0	0	0	0	7.55355e-06	0	0	8.47587e-06	0	4.37882e-06	6.11943e-06	0	0	0	0	0	0	0	0	0	1.14774e-05	0	0	0	8.98021e-06	0	0	0	0	0	0	0	2.67519e-05	0	8.42346e-06	0	0	0	0	0	1.84619e-05	0	0	0	0	0	2.96454e-05	0	7.87402e-06
k__Bacteria;p__Chloroflexi;c__Anaerolineae;o__SJA-15;f__	4.85076e-05	0.000160041	9.31463e-05	1.21446e-05	0.000173732	4.98426e-05	0	0.000127138	4.71365e-05	8.31976e-05	0.000171344	0.000114835	1.6157e-05	8.74118e-05	1.14667e-05	4.46316e-05	0	1.53695e-05	9.0843e-06	1.84291e-05	5.73868e-05	5.34702e-05	1.8365e-05	9.04118e-05	0.000161644	6.82976e-05	0.000134701	1.03175e-05	4.81846e-05	0	4.66736e-05	9.4377e-06	4.01279e-05	5.32566e-05	0	2.14857e-05	9.12884e-06	0	7.08787e-05	2.42916e-05	9.23097e-05	0	2.69677e-05	3.87691e-05	4.34887e-05	3.32445e-05	8.89363e-05	4.67672e-05	0.000165354
k__Bacteria;p__Chloroflexi;c__Anaerolineae;o__WCHB1-50;f__	5.38973e-06	8.00205e-06	0	0	0	1.66142e-05	0	1.69517e-05	3.14243e-05	2.18941e-06	2.44777e-05	1.76669e-05	4.03926e-05	8.74118e-06	0	2.97544e-05	0	1.53695e-05	9.0843e-06	9.21455e-06	2.29547e-05	2.29158e-05	9.18248e-06	0	4.4901e-05	7.61781e-05	3.8486e-05	0	3.21231e-05	0	0	0	2.67519e-05	8.87611e-06	1.68469e-05	0	0	0	0	1.21458e-05	0	0	8.98925e-06	0	0	0	0	3.50754e-05	7.87402e-06
k__Bacteria;p__Chloroflexi;c__Anaerolineae;o__envOPS12;f__	2.69487e-05	8.00205e-06	0.000102461	7.28677e-05	3.02142e-05	8.3071e-06	0.00014558	5.08552e-05	0.000392804	5.69247e-05	0.00032433	0.000291504	9.69423e-05	0.000349647	0	5.95088e-05	0	6.91627e-05	0.000145349	0.000184291	0.00021807	0.000190965	7.34599e-05	0.000237331	0.000466971	0.000798556	0.00045221	2.06349e-05	0.000192739	8.40795e-06	2.9171e-05	1.88754e-05	0.000200639	2.66283e-05	9.26581e-05	4.29715e-05	5.4773e-05	2.79799e-05	5.51279e-05	0.000170041	9.23097e-06	0	0.00011686	0	2.17443e-05	1.10815e-05	8.89363e-05	0.000210452	0.00023622
k__Bacteria;p__Chloroflexi;c__Anaerolineae;o__pLW-97;f__	5.38973e-06	0	0	0	0	0	0	0	0	0	0	0	0	8.74118e-06	0	0	0	0	0	0	0	0	0	0	8.98021e-06	1.05073e-05	9.62149e-06	0	8.03077e-06	0	0	0	0	0	0	0	0	0	0	0	0	0	0	0	0	0	0	0	7.87402e-06
k__Bacteria;p__Chloroflexi;c__C0119;o__;f__	0.000183251	0.000160041	0.000223551	0.000267182	6.04284e-05	6.64568e-05	0.000126169	3.39035e-05	0.000212114	0.000109471	0.000171344	0.000150169	8.07852e-05	0.000139859	1.14667e-05	4.46316e-05	0	8.45322e-05	0.000163517	0.000230364	0.000149206	0.000305544	9.18248e-06	0.000146919	0.000251446	0.000514859	0.000173187	0.000113492	7.2277e-05	3.36318e-05	0.000140021	8.49393e-05	0.000107008	7.10089e-05	5.05408e-05	9.66858e-05	7.30307e-05	5.59597e-05	9.45049e-05	9.71664e-05	5.53858e-05	1.03945e-05	4.49462e-05	7.75382e-05	9.78495e-05	2.77037e-05	1.48227e-05	0.000105226	0.000102362
k__Bacteria;p__Chloroflexi;c__Chloroflexi;o__AKIW781;f__	0.00148218	0.000176045	0.00136925	0.000352194	0.000143518	0.000249213	0.000630847	0.000703497	0.000911305	0.000380957	0.00201329	0.000909846	0.000258513	0.00101398	0.000619202	0.00095214	4.43616e-05	0.000368868	0.00400618	0.00125318	0.000780461	0.0055991	0.000550949	0.00107364	0.00087108	0.00178362	0.00115458	0.000928572	0.000465785	0.000420398	0.000338384	0.000481323	0.000655422	0.00063908	0.000623336	0.000494172	0.00115936	0.000512964	0.000358331	0.000801623	0.000129234	0.000114339	0.00124951	0.00107584	0.000695819	0.000919764	0.000830072	0.000888577	0.000456693
k__Bacteria;p__Chloroflexi;c__Chloroflexi;o__Chloroflexales;Other	5.38973e-06	1.60041e-05	4.65731e-05	0	5.28749e-05	2.49213e-05	0	0	7.85608e-06	2.84623e-05	5.50748e-05	1.76669e-05	8.07852e-06	1.74824e-05	0	2.97544e-05	0	0	0.000109012	4.60728e-05	0	3.05544e-05	0	2.2603e-05	0	0.000131341	2.88645e-05	0	1.60615e-05	8.40795e-06	0	9.4377e-06	0	1.77522e-05	8.42346e-06	1.07429e-05	0	2.79799e-05	7.87541e-06	0	0	0	5.39355e-05	3.87691e-05	0	0	0	1.16918e-05	7.87402e-06
k__Bacteria;p__Chloroflexi;c__Chloroflexi;o__Chloroflexales;f__	2.69487e-05	0	0	0	0	0	0	3.39035e-05	7.85608e-06	0	1.83583e-05	1.76669e-05	0	0	0	1.48772e-05	0	0	0	0	2.29547e-05	6.87474e-05	0	0	0	0	2.88645e-05	0	0	0	0	0	0	0	0	0	0	0	0	0	0	0	3.5957e-05	0	0	0	0	1.16918e-05	0
k__Bacteria;p__Chloroflexi;c__Chloroflexi;o__Chloroflexales;f__Chloroflexaceae	0.00131509	0.000496127	0.000661339	4.85785e-05	0.00010575	0.000332284	0.000650258	0.000330559	0.000133553	0.000282434	0.00176239	0.000530007	0.00027467	0.000472024	0.00284374	0.000208281	0	6.14779e-05	0.00537791	0.000580517	0.000183638	0.00225339	0.000541767	0.000135618	0.000179604	0.00298933	0.0011642	0.000196032	0.000128492	0.000109303	0.000309213	0.000906019	0.000160511	0.000541443	3.36939e-05	0.00129989	0.000410798	0.000130573	0.000763915	0.000182187	5.53858e-05	3.11834e-05	0.0028406	0.000930458	0.000369654	0.000188385	0.00048915	0.000315679	0.000173228
k__Bacteria;p__Chloroflexi;c__Chloroflexi;o__Chloroflexales;f__FFCH7168	0.000549753	0.000104027	0.000400529	6.07231e-05	5.28749e-05	3.32284e-05	5.82321e-05	2.54276e-05	0.000133553	6.34929e-05	0.00021418	0.000176669	7.27067e-05	9.6153e-05	4.58668e-05	7.43859e-05	8.87233e-06	7.68474e-05	0.00293423	0.000119789	2.29547e-05	0.000786776	0.0013131	2.2603e-05	8.98021e-05	0.000832705	0.000134701	9.28572e-05	6.42462e-05	5.04477e-05	9.91815e-05	0.000264256	4.01279e-05	0.000124266	6.73877e-05	0.000343772	0.000209963	0.000111919	0.000204761	3.64374e-05	3.69239e-05	9.35502e-05	0.000206753	0.000135692	7.61052e-05	2.77037e-05	1.48227e-05	0.000105226	3.14961e-05
k__Bacteria;p__Chloroflexi;c__Chloroflexi;o__Chloroflexales;f__Oscillochloridaceae	0.000183251	4.80123e-05	5.58878e-05	3.64339e-05	7.55355e-06	1.66142e-05	0.000349392	3.39035e-05	0.000109985	1.75153e-05	0.000226419	0.000141335	7.27067e-05	0.000183565	0	0	0	3.0739e-05	0.00078125	3.68582e-05	2.29547e-05	0.000305544	0.000174467	1.13015e-05	2.69406e-05	0.000551634	0.000538803	2.06349e-05	3.21231e-05	3.36318e-05	4.08394e-05	4.71885e-05	4.01279e-05	0.000106513	3.36939e-05	3.22286e-05	8.21595e-05	9.32662e-06	2.36262e-05	1.21458e-05	0	0	0.000431484	9.69227e-06	0	2.77037e-05	1.48227e-05	2.33836e-05	5.51181e-05
k__Bacteria;p__Chloroflexi;c__Chloroflexi;o__Herpetosiphonales;f__	0.000361112	0.000144037	0.000493675	1.21446e-05	9.06427e-05	8.3071e-05	0.00027175	0.000322083	0.000172834	9.63341e-05	0.000611943	0.000547674	0.000379691	0.000935307	9.17337e-05	2.97544e-05	8.87233e-06	0.000368868	0.00084484	0.000350153	3.44321e-05	0.000351376	0.000137737	0.000576375	9.87823e-05	0.00063832	0.000606154	0.000175397	0.000401539	0.000168159	0.00058342	0.000481323	5.35038e-05	0.000257407	0.000117929	0.000376	9.12884e-05	0.000167879	0.000129944	0.000121458	3.69239e-05	3.11834e-05	0.00106972	0.000281076	9.78495e-05	0.000376771	0.000311277	0.000397521	0.000251969
k__Bacteria;p__Chloroflexi;c__Chloroflexi;o__[Roseiflexales];Other	0	0	0	0	0	0	0	8.47587e-06	0	0	0	0	0	0	0	0	0	0	0	0	0	0	0	0	0	0	0	0	0	0	0	0	0	0	0	0	0	0	0	0	0	0	0	0	1.08722e-05	0	0	0	0
k__Bacteria;p__Chloroflexi;c__Chloroflexi;o__[Roseiflexales];f__	2.69487e-05	0.000200051	0.000335327	6.07231e-05	2.26607e-05	0.000107992	6.79374e-05	6.7807e-05	0.000314243	0.000102902	0.000410002	0.000185503	4.03926e-05	0.000104894	3.44001e-05	7.43859e-05	0	5.37932e-05	0.000272529	0.000211935	9.18189e-05	0.000420123	9.18248e-05	9.04118e-05	0.000206545	0.000591037	0.000105836	6.19048e-05	4.01539e-05	4.20398e-05	6.41762e-05	9.4377e-05	5.35038e-05	2.66283e-05	7.58112e-05	0.0001504	2.73865e-05	4.66331e-05	0.00010238	9.71664e-05	3.69239e-05	0	8.09032e-05	3.87691e-05	8.69773e-05	1.66222e-05	7.41136e-05	8.18426e-05	3.14961e-05
k__Bacteria;p__Chloroflexi;c__Chloroflexi;o__[Roseiflexales];f__[Kouleothrixaceae]	5.9287e-05	0.000184047	0.000456417	0	5.28749e-05	0.000124606	4.85267e-05	7.62828e-05	0.00018069	9.85235e-05	0.000305971	0.000114835	0.000113099	0.000113635	2.29334e-05	1.48772e-05	0	0.000122956	0.000572311	0.000147433	8.03416e-05	0.000305544	5.50949e-05	9.04118e-05	0.000107762	0.000793303	0.000105836	5.15873e-05	0.000136523	9.24875e-05	0.000128352	2.83131e-05	4.01279e-05	5.32566e-05	0.00021901	0.000107429	0	6.52863e-05	0.000114193	9.71664e-05	0	2.07889e-05	5.39355e-05	3.87691e-05	9.78495e-05	2.2163e-05	0.000103759	0.000175377	7.08661e-05
k__Bacteria;p__Chloroflexi;c__Dehalococcoidetes;o__;f__	0	0	0	0	0	0	0	0	0	0	0	0	0	0	0	0	0	0	0	0	0	0	0	0	0	0	0	0	0	0	0	0	0	0	0	0	0	0	0	0	0	0	0	0	0	0	0	0	0
k__Bacteria;p__Chloroflexi;c__Dehalococcoidetes;o__Dehalococcoidales;f__Dehalococcoidaceae	0	0	0	0	0	0	0	0	0	0	6.11943e-06	0	0	0	0	0	0	0	0	0	0	0	0	0.000124316	1.79604e-05	0	0	0	0	0	0	0	0	0	0	0	0	0	0	0	0	0	0	0	0	0	0	0	0
k__Bacteria;p__Chloroflexi;c__Dehalococcoidetes;o__FS117-23B-02;f__	0	0	0	0	1.51071e-05	0	0	0	0	0	0	0	0	0	0	0	0	0	0	0	0	0	0	0	0	0	0	0	8.03077e-06	0	0	0	0	0	0	0	0	0	0	0	0	0	0	0	0	0	0	0	0
k__Bacteria;p__Chloroflexi;c__Dehalococcoidetes;o__GIF9;f__	0	0	0	0	0	0	0	0	0	0	0	0	0	0	0	0	0	0	0	0	0	0	0	3.39044e-05	1.79604e-05	0	0	0	0	0	0	0	0	0	0	0	0	0	0	0	0	0	0	0	0	0	0	0	0
k__Bacteria;p__Chloroflexi;c__Ellin6529;o__;f__	0.000388061	0.00238461	0.00513236	0.000291471	0.000793123	0.00141221	0.00280484	0.000627214	0.00139053	0.000921742	0.00234986	0.000697843	0.00108252	0.000891601	0.000366935	0.000535579	4.43616e-05	0.000553301	0.000826672	0.00128082	0.0010674	0.00190201	0.000211197	0.00068939	0.00270304	0.00564506	0.0016549	0.000288889	0.00179086	0.000319502	0.00102099	0.000858831	0.000682174	0.000727841	0.000328515	0.000590858	0.000100417	0.000186532	0.00090961	0.00112956	0.000276929	1.03945e-05	0.000377548	0.000329537	0.00115245	0.000249334	0.000518795	0.00136794	0.00124409
k__Bacteria;p__Chloroflexi;c__Gitt-GS-136;o__;f__	8.0846e-05	0.000904231	0.00133199	0.000182169	0.000279482	0.00045689	0.00160138	0.000135614	0.000463509	0.000374389	0.000942392	0.000397505	0.000306984	0.000410836	0.000160534	0.000193403	8.87233e-06	0.000391922	0.000608648	0.000598946	0.00021807	0.000458316	0.00014692	0.000271235	0.00152664	0.00256116	0.00101026	0.000144445	0.000441693	0.000201791	0.000536747	0.000283131	0.000508286	0.000177522	0.000101082	0.000461943	7.30307e-05	0.000102593	0.000346518	0.000364374	0.000129234	2.07889e-05	0.000134839	4.84614e-05	0.000380526	7.75705e-05	0.00081525	0.000759967	0.000433071
k__Bacteria;p__Chloroflexi;c__Ktedonobacteria;Other;Other	0	0	0	0	0	0	0	0	0	0	0	0	0	0	0	0	0	0	0	0	0	0	0	0	0	0	0	0	0	0	0	0	0	0	0	0	0	0	0	0	0	0	0	0	0	0	0	0	0
k__Bacteria;p__Chloroflexi;c__Ktedonobacteria;o__;f__	0	0	0	0	0	0	0	0	0	0	0	8.83345e-06	0	0	0	0	0	0	0	0	0	0	0	0	0	0	0	0	0	0	0	0	0	0	0	0	0	0	0	0	0	0	0	0	0	0	0	0	0
k__Bacteria;p__Chloroflexi;c__Ktedonobacteria;o__B12-WMSP1;f__	0	0	0	0	0	0	0	0	0	0	0	0	0	0	0	0	0	0	0	0	0	0	0	0	0	0	0	0	0	0	0	0	0	0	0	0	0	0	0	0	0	0	0	0	0	0	0	0	0
k__Bacteria;p__Chloroflexi;c__Ktedonobacteria;o__Elev-1554;f__	0	0	0	1.21446e-05	0	0	0	0	0	0	0	0	0	0	0	0	0	0	0	0	0	0	0	0	0	2.62683e-06	0	0	0	0	0	0	0	0	0	0	0	0	0	0	0	0	0	0	0	0	0	0	0
k__Bacteria;p__Chloroflexi;c__Ktedonobacteria;o__JG30-KF-AS9;f__	0	0	0	0	0	0	0	8.47587e-06	6.28486e-05	0	3.05971e-05	0	0	0	1.14667e-05	0	0	1.53695e-05	0	3.68582e-05	1.14774e-05	2.29158e-05	0	0	0	2.88951e-05	0	0	0	0	0	9.4377e-06	0	0	0	1.07429e-05	0	0	0	0	0	0	0	0	0	0	0	2.33836e-05	0
k__Bacteria;p__Chloroflexi;c__Ktedonobacteria;o__Ktedonobacterales;f__Ktedonobacteraceae	0	0	0	0	7.55355e-06	4.15355e-05	1.94107e-05	0	0	2.40835e-05	0	0	8.07852e-06	0	0	1.48772e-05	0	0	1.81686e-05	0	0	0	0	0	0	1.31341e-05	0	0	0	0	0	0	0	0	0	0	0	0	0	0	0	0	0	0	2.17443e-05	0	0	1.16918e-05	0
k__Bacteria;p__Chloroflexi;c__Ktedonobacteria;o__TK10;f__	0	0	0	0	0	0	0	0	7.85608e-06	0	6.11943e-06	8.83345e-06	0	8.74118e-06	0	0	0	0	4.54215e-05	0	0	1.52772e-05	0	0	1.79604e-05	3.67756e-05	0	1.03175e-05	0	0	0	0	0	0	8.42346e-06	0	0	0	0	0	0	0	0	0	0	0	0	0	0
k__Bacteria;p__Chloroflexi;c__Ktedonobacteria;o__Thermogemmatisporales;f__Thermogemmatisporaceae	0	2.40061e-05	9.31463e-06	0	1.51071e-05	1.66142e-05	9.70535e-06	0	3.14243e-05	1.97047e-05	6.11943e-06	0	0	0	0	0	0	7.68474e-06	9.0843e-06	0	0	7.6386e-06	0	0	0	1.5761e-05	0	0	0	0	0	0	0	0	0	0	0	0	3.93771e-06	0	0	0	0	0	0	0	1.48227e-05	0	0
k__Bacteria;p__Chloroflexi;c__P2-11E;o__;f__	0	0	0	0	0	0	7.76428e-05	0	3.14243e-05	6.56823e-06	3.05971e-05	0	0	8.74118e-06	0	0	0	0	0	1.84291e-05	1.14774e-05	0	0	0	5.38812e-05	3.94024e-05	0	0	0	0	0	0	1.3376e-05	0	0	0	0	0	0	0	0	0	0	0	1.08722e-05	0	0	0	1.5748e-05
k__Bacteria;p__Chloroflexi;c__S085;o__;f__	1.61692e-05	0.000288074	0.000158349	6.07231e-05	3.77678e-05	8.3071e-05	0.00318335	2.54276e-05	0.00018069	8.75764e-05	0.000165225	6.18342e-05	6.46282e-05	4.37059e-05	1.14667e-05	5.95088e-05	0	7.68474e-06	9.0843e-06	6.45019e-05	9.18189e-05	0.000129856	1.8365e-05	0.000124316	0.000179604	0.0004308	0.000173187	1.03175e-05	6.42462e-05	8.40795e-06	7.58446e-05	4.71885e-05	2.67519e-05	4.43805e-05	2.52704e-05	5.37143e-05	5.4773e-05	7.46129e-05	6.6941e-05	4.85832e-05	9.23097e-06	1.03945e-05	8.98925e-06	1.93845e-05	6.5233e-05	5.54075e-06	2.96454e-05	4.67672e-05	3.93701e-05
k__Bacteria;p__Chloroflexi;c__SAR202;o__;f__	0	0	0	0	0	0	0.000572615	0	0	0	0	0	0	0	0	0	0	0	0	0	0	0	0	0	1.79604e-05	0	0	0	0	0	0	0	0	0	0	0	0	0	0	0	0	0	0	0	0	0	0	0	0
k__Bacteria;p__Chloroflexi;c__SHA-26;o__;f__	0	0	0	0	7.55355e-06	0	3.88214e-05	8.47587e-06	3.14243e-05	0	6.11943e-05	1.76669e-05	0	8.74118e-06	0	0	0	0	0	3.68582e-05	2.29547e-05	7.6386e-06	9.18248e-06	1.13015e-05	1.79604e-05	4.46561e-05	2.88645e-05	0	0	0	5.8342e-06	0	0	0	0	0	0	0	0	0	0	0	0	0	0	5.54075e-06	0	1.16918e-05	1.5748e-05
k__Bacteria;p__Chloroflexi;c__SL56;o__;f__	0	0	0	0	0	0	0	0	0	0	0	0	0	0	0	0	0	0	0	0	0	0	0	0	0	0	0	0	0	0	0	0	0	0	0	0	0	0	0	0	0	0	0	0	0	0	0	0	0
k__Bacteria;p__Chloroflexi;c__TK10;Other;Other	0	0	0	0	0	0	2.9116e-05	0	0	0	0	0	0	0	0	0	0	0	0	0	1.14774e-05	0	0	0	0	2.62683e-06	0	0	0	0	0	0	0	0	0	0	0	0	0	0	0	0	0	0	0	0	0	0	0
k__Bacteria;p__Chloroflexi;c__TK10;o__;f__	0	2.40061e-05	3.72585e-05	0	2.26607e-05	2.49213e-05	0.000164991	0	3.14243e-05	6.56823e-06	4.2836e-05	8.83345e-06	3.23141e-05	8.74118e-06	0	1.48772e-05	0	7.68474e-06	9.0843e-06	0	1.14774e-05	3.8193e-05	0	1.13015e-05	2.69406e-05	0.000233788	3.8486e-05	0	2.40923e-05	0	5.8342e-06	9.4377e-06	0	0	1.68469e-05	0	0	9.32662e-06	7.87541e-06	2.42916e-05	0	0	0	0	1.08722e-05	0	1.48227e-05	0	7.87402e-06
k__Bacteria;p__Chloroflexi;c__TK10;o__AKYG885;f__	4.85076e-05	3.20082e-05	3.72585e-05	0	0	8.3071e-06	0	5.08552e-05	0	6.56823e-06	1.83583e-05	2.65004e-05	0	8.74118e-06	1.14667e-05	0	0	0	0.000109012	0	0	6.87474e-05	0	0	2.69406e-05	3.41488e-05	4.81075e-05	0	0	8.40795e-06	1.16684e-05	3.77508e-05	0	1.77522e-05	2.52704e-05	0	9.12884e-06	0	4.33148e-05	0	0	1.03945e-05	5.39355e-05	0	0	0	1.48227e-05	0	1.5748e-05
k__Bacteria;p__Chloroflexi;c__TK10;o__AKYG885;f__5B-12	1.07795e-05	8.00205e-06	0	1.21446e-05	0	8.3071e-06	9.70535e-06	0	0	6.56823e-06	2.44777e-05	2.65004e-05	0	0	0	2.97544e-05	0	0	0	9.21455e-06	1.14774e-05	0	0	2.2603e-05	8.98021e-06	6.04171e-05	0	1.03175e-05	0	0	5.8342e-06	0	0	0	0	0	9.12884e-06	0	3.93771e-06	0	1.84619e-05	0	0	0	0	0	1.48227e-05	0	7.87402e-06
k__Bacteria;p__Chloroflexi;c__TK10;o__AKYG885;f__Dolo_23	2.15589e-05	4.80123e-05	0.00012109	2.42892e-05	9.06427e-05	4.15355e-05	0.000213518	3.39035e-05	0.000157122	0.000105092	0.000348807	0.000150169	0.000113099	0.000104894	3.44001e-05	0.000133895	8.87233e-06	6.91627e-05	0.000336119	9.21455e-05	4.59095e-05	0.000190965	5.50949e-05	5.65074e-05	0.000233485	0.00085372	0.000221294	4.12699e-05	8.83385e-05	4.20398e-05	0.000134187	3.77508e-05	2.67519e-05	4.43805e-05	6.73877e-05	3.22286e-05	9.12884e-06	2.79799e-05	4.33148e-05	8.50206e-05	1.84619e-05	1.03945e-05	3.5957e-05	9.69227e-06	5.43608e-05	1.10815e-05	1.48227e-05	9.35344e-05	0.000133858
k__Bacteria;p__Chloroflexi;c__TK10;o__B07_WMSP1;Other	0	0	0	0	0	0	0	0	0	0	0	0	0	0	0	0	0	0	0	0	0	0	0	0	0	0	0	0	0	0	0	0	0	0	0	0	0	0	0	0	0	0	0	0	0	0	0	0	0
k__Bacteria;p__Chloroflexi;c__TK10;o__B07_WMSP1;f__	1.61692e-05	8.00205e-06	5.58878e-05	1.21446e-05	3.02142e-05	7.47639e-05	9.70535e-06	1.69517e-05	0.000125697	2.62729e-05	5.50748e-05	2.65004e-05	1.6157e-05	2.62235e-05	0	0	0	4.61084e-05	1.81686e-05	2.76437e-05	2.29547e-05	7.6386e-05	0	3.39044e-05	3.59208e-05	0.000254803	0	1.03175e-05	8.03077e-06	0	0	3.77508e-05	2.67519e-05	3.55044e-05	0	0	0	0	7.87541e-06	1.21458e-05	9.23097e-06	0	8.98925e-06	9.69227e-06	1.08722e-05	5.54075e-06	2.96454e-05	3.50754e-05	7.87402e-06
k__Bacteria;p__Chloroflexi;c__TK10;o__B07_WMSP1;f__FFCH4570	1.07795e-05	1.60041e-05	9.31463e-06	0	0	0	3.88214e-05	0	2.35682e-05	4.37882e-06	2.44777e-05	0	1.6157e-05	0	0	0	0	7.68474e-06	0	2.76437e-05	0	7.6386e-06	0	0	8.98021e-06	6.30439e-05	0	0	0	0	0	9.4377e-06	1.3376e-05	0	0	0	9.12884e-06	0	1.18131e-05	1.21458e-05	9.23097e-06	0	0	0	2.17443e-05	0	0	0	1.5748e-05
k__Bacteria;p__Chloroflexi;c__TK17;Other;Other	0	0	0	0	0	0	9.70535e-06	0	0	0	0	0	0	0	0	0	0	0	0	0	0	0	0	0	0	0	0	0	0	0	0	0	0	0	0	0	0	0	0	0	0	0	0	0	0	0	0	0	0
k__Bacteria;p__Chloroflexi;c__TK17;o__;f__	0	4.80123e-05	1.86293e-05	0	1.51071e-05	1.66142e-05	0.000611437	8.47587e-06	4.71365e-05	1.53259e-05	6.73137e-05	4.41673e-05	7.27067e-05	1.74824e-05	2.29334e-05	1.48772e-05	0	3.0739e-05	1.81686e-05	0	1.14774e-05	3.8193e-05	0	0	4.4901e-05	0.000115581	2.88645e-05	0	1.60615e-05	8.40795e-06	5.8342e-05	0	4.01279e-05	0	8.42346e-06	1.07429e-05	1.82577e-05	9.32662e-06	2.75639e-05	0	0	0	8.98925e-06	9.69227e-06	1.08722e-05	0	2.96454e-05	2.33836e-05	3.93701e-05
k__Bacteria;p__Chloroflexi;c__TK17;o__mle1-48;f__	1.61692e-05	0.000104027	6.52024e-05	2.42892e-05	5.28749e-05	5.81497e-05	0.000630847	3.39035e-05	5.49925e-05	5.03564e-05	0.00010403	3.53338e-05	0.000129256	5.24471e-05	1.14667e-05	0	0	1.53695e-05	4.54215e-05	2.76437e-05	1.14774e-05	4.58316e-05	1.8365e-05	4.52059e-05	0.000125723	0.000225907	0.000125079	0	7.2277e-05	1.68159e-05	0.000175026	3.77508e-05	5.35038e-05	8.87611e-05	3.36939e-05	5.37143e-05	3.65153e-05	6.52863e-05	5.90656e-05	4.85832e-05	5.53858e-05	0	5.39355e-05	0	2.17443e-05	5.54075e-06	8.89363e-05	2.33836e-05	7.87402e-06
k__Bacteria;p__Chloroflexi;c__Thermomicrobia;o__;f__	9.16254e-05	1.60041e-05	5.58878e-05	0	1.51071e-05	1.66142e-05	0.000126169	6.7807e-05	5.49925e-05	1.75153e-05	8.5672e-05	0.000406339	2.42356e-05	9.6153e-05	0.000332534	0.00010414	0	0.000138325	0.000517805	0.000165862	0.000206593	0.00133676	0.000431577	3.39044e-05	0.000170624	0.000443934	0.000394481	0.000165079	5.62154e-05	3.36318e-05	1.16684e-05	1.88754e-05	4.01279e-05	3.55044e-05	0.000261127	0	0	1.86532e-05	2.36262e-05	0.000109312	0	1.03945e-05	0.00047643	9.69227e-06	2.17443e-05	0.000759083	2.96454e-05	0	7.87402e-05
k__Bacteria;p__Chloroflexi;c__Thermomicrobia;o__AKYG1722;f__	0.000183251	0.000160041	6.52024e-05	3.64339e-05	0.000113303	7.47639e-05	0.000630847	5.08552e-05	0.000149265	9.41446e-05	0.000305971	8.83345e-05	0.000137335	0.000113635	9.17337e-05	5.95088e-05	8.87233e-06	9.99016e-05	0.000218023	0.000129004	0.000114774	0.000397207	2.75475e-05	5.65074e-05	0.000233485	0.000701364	0.000105836	8.25397e-05	0.000128492	9.24875e-05	6.41762e-05	0.000160441	2.67519e-05	0.00015977	9.26581e-05	0.000161143	0.000228221	0.000121246	0.00010238	6.0729e-05	8.30787e-05	4.15779e-05	0.000161806	5.81536e-05	7.61052e-05	3.87852e-05	0.000192695	0.000175377	0.000102362
k__Bacteria;p__Chloroflexi;c__Thermomicrobia;o__Ellin6537;f__	0	0	0	0	0	0	0	0	0	0	0	0	0	0	0	0	0	0	0	0	1.14774e-05	0	0	0	0	2.62683e-06	0	0	0	0	0	0	0	0	0	0	0	0	0	0	0	0	0	0	0	0	0	1.16918e-05	0
k__Bacteria;p__Chloroflexi;c__Thermomicrobia;o__JG30-KF-CM45;f__	0.00112106	0.00582549	0.0033719	0.000667954	0.00256821	0.00166142	0.00416359	0.00143242	0.00166549	0.00391248	0.00769212	0.00761444	0.00174496	0.00152097	0.00374961	0.00318372	0.00011534	0.000568671	0.00408794	0.00215621	0.00175604	0.0105718	0.00148756	0.00141268	0.00257732	0.00713972	0.00533031	0.00364207	0.00203179	0.0013789	0.00228117	0.00279356	0.00187263	0.00194387	0.000774959	0.00292206	0.0016158	0.00308711	0.00268552	0.00274495	0.00114464	0.000249467	0.00222034	0.00108553	0.00206571	0.00222738	0.00263844	0.00219806	0.00325197
k__Bacteria;p__Chloroflexi;c__Thermomicrobia;o__Sphaerobacterales;f__	0	1.60041e-05	0	1.21446e-05	0	0	2.9116e-05	0	7.85608e-06	1.31365e-05	1.22389e-05	8.83345e-06	0	0	0	0	0	0	9.0843e-06	0	0	0	0	1.13015e-05	0	1.05073e-05	9.62149e-06	0	1.60615e-05	0	0	9.4377e-06	0	8.87611e-06	0	0	0	9.32662e-06	7.87541e-06	0	1.84619e-05	0	8.98925e-06	0	1.08722e-05	0	0	0	0
k__Bacteria;p__Chloroflexi;c__[Thermobacula];o__[Thermobaculales];f__[Thermobaculaceae]	0	0	0	0	0	0	0	0	0	0	0	0	0	0	0	0	0	0	0	0	0	0	0	0	0	0	0	0	0	0	0	0	0	0	0	0	0	0	0	0	0	0	0	0	0	0	0	0	0
k__Bacteria;p__Cyanobacteria;Other;Other;Other	7.54562e-05	3.20082e-05	2.79439e-05	0	7.55355e-06	0.000166142	0	0.000313607	4.71365e-05	0.000105092	1.22389e-05	8.83345e-06	0	2.62235e-05	0	0	0	0	0	1.84291e-05	1.14774e-05	1.52772e-05	0	2.2603e-05	0	1.05073e-05	0	0	0	1.68159e-05	0	2.83131e-05	1.3376e-05	5.32566e-05	0	6.44572e-05	0.000100417	9.32662e-06	0.00137426	1.21458e-05	9.23097e-06	2.07889e-05	1.79785e-05	0.000174461	5.43608e-05	4.98667e-05	1.48227e-05	1.16918e-05	1.5748e-05
k__Bacteria;p__Cyanobacteria;c__;o__;f__	0.00108334	0.000280072	0.00024218	9.71569e-05	0.000287035	0.00145374	0.000465857	0.000339035	0.000298531	0.000324033	0.00277822	0.000538841	2.42356e-05	0.00276221	5.73335e-05	0.000252912	2.6617e-05	6.14779e-05	0.000608648	0.00146511	0.000275457	0.00333043	9.18248e-05	0.000192125	0.000143683	0.00142637	0.00254007	0.000257937	5.62154e-05	0.00028587	0.000431731	0.00033032	9.36317e-05	0.00160658	0.000109505	0.00147177	0.00305816	9.32662e-06	0.00100411	0.000582998	5.53858e-05	6.23668e-05	0.00958254	0.000765689	0.000532736	9.97335e-05	7.41136e-05	0.000350754	0.000409449
k__Bacteria;p__Cyanobacteria;c__4C0d-2;o__MLE1-12;f__	0	8.00205e-06	0	6.07231e-05	1.51071e-05	0	5.82321e-05	4.23793e-05	7.85608e-05	8.75764e-06	6.11943e-05	5.30007e-05	2.42356e-05	1.74824e-05	0	0	0	0	0.000154433	9.21455e-06	2.29547e-05	1.52772e-05	9.18248e-06	2.2603e-05	8.98021e-05	8.93122e-05	1.9243e-05	0	5.62154e-05	0	2.33368e-05	1.88754e-05	1.3376e-05	0	1.68469e-05	3.22286e-05	0	0	1.18131e-05	4.85832e-05	0	0	2.69677e-05	0	0	0	1.48227e-05	1.16918e-05	3.14961e-05
k__Bacteria;p__Cyanobacteria;c__4C0d-2;o__SM1D11;f__	3.23384e-05	1.60041e-05	0	1.21446e-05	7.55355e-06	0	3.88214e-05	5.93311e-05	4.71365e-05	2.40835e-05	2.44777e-05	0.000123668	6.46282e-05	8.74118e-05	0	4.46316e-05	8.87233e-06	3.0739e-05	0.000535974	7.37164e-05	1.14774e-05	8.40246e-05	8.26424e-05	0	4.4901e-05	0.000496471	6.73504e-05	0	6.42462e-05	5.88557e-05	9.91815e-05	9.4377e-06	4.01279e-05	2.66283e-05	3.36939e-05	0	4.56442e-05	0	3.93771e-06	4.85832e-05	0	0	0.000152817	9.69227e-06	0	0	1.48227e-05	4.67672e-05	0
k__Bacteria;p__Cyanobacteria;c__4C0d-2;o__SM2F09;f__	0	0	0	0	0	0	2.9116e-05	0	0	0	6.11943e-06	0	0	8.74118e-06	0	0	0	1.53695e-05	0	0	0	7.6386e-06	0	0	8.98021e-06	5.25366e-06	0	0	0	0	0	9.4377e-06	0	1.77522e-05	0	0	0	0	0	0	0	0	2.69677e-05	0	0	0	0	0	7.87402e-06
k__Bacteria;p__Cyanobacteria;c__4C0d-2;o__YS2;f__	0	0	0	0	0	0	0	0	7.85608e-06	2.18941e-06	0	0	0	0	1.14667e-05	0	0	0	0	0	0	0	0	1.13015e-05	0	0	9.62149e-06	0	0	0	0	0	0	0	8.42346e-06	0	0	0	3.93771e-06	0	0	0	0	0	0	0	1.48227e-05	0	7.87402e-06
k__Bacteria;p__Cyanobacteria;c__Chloroplast;Other;Other	0	0	0	0	0	8.3071e-06	0	0	0	6.56823e-06	0	0	0	0	0	0	0	0	0	0	0	0	0	0	0	0	0	0	0	0	0	0	0	0	0	0	0	0	0	1.21458e-05	0	0	0	9.69227e-06	0	0	1.48227e-05	0	0
k__Bacteria;p__Cyanobacteria;c__Chloroplast;o__;f__	0.000371891	0.000408104	0.000223551	0.000194314	0.000596731	0.00455229	0.000494973	0.00205964	0.000565638	0.00129613	2.44777e-05	0.000132502	0.000193885	0.00256991	4.58668e-05	0.00197867	0.000186319	0.000176749	0.000953852	0.00131768	0.000987054	0.00134439	1.8365e-05	0.00115275	6.28615e-05	0.000554261	0.000134701	0.000588096	0.000184708	0.0011603	0.000175026	0.00325601	0.000214015	0.00265396	0.00063176	0.00402858	0.00296687	0.000419698	0.00215392	0.00402026	0.000249236	0.000280651	0.000152817	0.00195784	0.00108722	0.003535	0.00681845	0.00143809	0.000149606
k__Bacteria;p__Cyanobacteria;c__Chloroplast;o__CAB-I;f__	0	0	0	0	0	0	0	0	0	2.18941e-06	0	0	0	0	0	0	0	0	1.81686e-05	0	0	0	0	1.13015e-05	1.79604e-05	2.62683e-06	0	0	0	0	0	0	0	0	0	0	0	0	0	0	0	0	0	0	0	0	0	1.16918e-05	7.87402e-06
k__Bacteria;p__Cyanobacteria;c__Chloroplast;o__Chlorophyta;Other	0	0	0	0	0	0	0	0	0	0	0	0	0	0	0	0	0	0	0	0	0	0	0	0	0	0	0	0	0	0	0	0	0	0	0	0	0	0	0	0	0	0	0	0	0	0	0	0	0
k__Bacteria;p__Cyanobacteria;c__Chloroplast;o__Chlorophyta;f__	0.00227986	0.00130433	0.000223551	0.000850123	0.00207723	0.00410371	0.00139757	0.000754352	0.00183047	0.00400005	0.000452838	0.00100701	0.0021812	0.00115384	0.000378401	0.01272	0.000470233	0.00106049	0.00274346	0.00211935	0.00647323	0.00642406	0.000202015	0.00274626	0.00162542	0.00267411	0.000962149	0.0010627	0.000754893	0.00287552	0.00735693	0.00331263	0.000922941	0.00140242	0.00593854	0.00446903	0.00144236	0.0018933	0.00176015	0.0152065	0.00209543	0.00175667	0.000521376	0.00189969	0.00138076	0.00103058	0.00139334	0.0022799	0.000503937
k__Bacteria;p__Cyanobacteria;c__Chloroplast;o__Chlorophyta;f__Chlamydomonadaceae	0.000129354	3.20082e-05	0	1.21446e-05	2.26607e-05	0.000423662	4.85267e-05	7.62828e-05	0.000141409	0.000137933	0.000128508	0.000114835	6.46282e-05	9.6153e-05	2.29334e-05	7.43859e-05	0	7.68474e-06	7.26744e-05	0.00010136	8.03416e-05	0.000244435	9.18248e-06	9.04118e-05	1.79604e-05	9.1939e-05	6.73504e-05	7.22223e-05	3.21231e-05	0.000235423	2.9171e-05	0.000188754	2.67519e-05	3.55044e-05	1.68469e-05	0.000311543	0.000146061	0	0.000118131	0.000170041	2.76929e-05	0	0.000143828	0.000184153	0.000217443	1.66222e-05	0	0.000175377	3.93701e-05
k__Bacteria;p__Cyanobacteria;c__Chloroplast;o__Chlorophyta;f__Trebouxiophyceae	1.07795e-05	0	0	3.64339e-05	0.00010575	0.000141221	8.73481e-05	1.69517e-05	0.000188546	5.69247e-05	2.44777e-05	3.53338e-05	6.46282e-05	6.11883e-05	3.44001e-05	0.000267789	0	0.000122956	0.00012718	7.37164e-05	0.000195115	0.000320821	9.18248e-06	9.04118e-05	2.69406e-05	9.1939e-05	4.81075e-05	3.09524e-05	4.01539e-05	0	0.000233368	2.83131e-05	6.68798e-05	3.55044e-05	0.000134775	9.66858e-05	2.73865e-05	8.39396e-05	0.0002402	0.000327937	0.000276929	7.27613e-05	8.98925e-06	5.81536e-05	1.08722e-05	3.87852e-05	1.48227e-05	7.01508e-05	2.3622e-05
k__Bacteria;p__Cyanobacteria;c__Chloroplast;o__Cryptophyta;f__	5.38973e-06	0	0	1.21446e-05	0	0	1.94107e-05	0	7.85608e-06	0	0	0	0	0	0	0	0	0	9.0843e-06	0	0	1.52772e-05	0	1.13015e-05	0	2.62683e-06	0	0	0	0	0	0	0	0	0	0	0	0	7.87541e-06	0	0	0	0	0	0	5.54075e-06	0	0	0
k__Bacteria;p__Cyanobacteria;c__Chloroplast;o__Euglenozoa;f__	5.38973e-06	8.00205e-06	0	0	7.55355e-06	0	0	0	0	0	0	8.83345e-06	0	0	0	0	0	0	4.54215e-05	0	0	0	0	0	0	0	0	0	0	0	0	0	0	0	0	0	0	0	5.11902e-05	0	0	0	0	0	0	0	0	0	0
k__Bacteria;p__Cyanobacteria;c__Chloroplast;o__Haptophyceae;f__	0	0	0	0	0	0	0	0	0	0	0	0	0	0	0	0	0	0	0	0	0	0	0	0	0	0	0	0	0	0	0	0	0	0	0	0	0	0	0	0	0	0	0	0	0	0	0	0	0
k__Bacteria;p__Cyanobacteria;c__Chloroplast;o__Stramenopiles;f__	0.000274876	0.00401703	0.000363271	0.000255037	0.000997069	0.00133744	0.000640553	0.000347511	0.00162621	0.00468753	0.000458957	0.00136919	0.00647898	0.00705413	0.000504535	0.00605502	7.98509e-05	0.000576356	0.00893895	0.0013914	0.00250207	0.0051255	0.000679504	0.00396682	0.00158052	0.00898901	0.00064464	0.00164048	0.00937191	0.000765124	0.0118901	0.0021518	0.000642046	0.00218352	0.00169312	0.00312618	0.0229408	0.00193061	0.00247288	0.00825914	0.000563089	0.000322229	0.000332602	0.00118246	0.00161995	0.000177304	0.000622554	0.00256051	0.000283465
k__Bacteria;p__Cyanobacteria;c__Chloroplast;o__Streptophyta;f__	0.00451659	0.0307759	0.00271987	0.00676455	0.14311	0.00803296	0.0430238	0.243063	0.00444654	0.0105595	0.0208795	0.00385139	0.0133942	0.0413371	0.0858856	0.0228662	0.0284536	0.0137403	0.0146439	0.00733478	0.00860802	0.0121912	0.00285575	0.0150084	0.00868386	0.00523002	0.00242462	0.151842	0.0116045	0.0134948	0.0226951	0.0152891	0.00448095	0.0136692	0.0423616	0.00606972	0.00123239	0.00238761	0.00224055	0.0271702	0.0183142	0.00268177	0.000395527	0.000203538	0.00678423	0.000731379	0.00432823	0.0101836	0.0431181
k__Bacteria;p__Cyanobacteria;c__Chloroplast;o__UA01;f__	2.69487e-05	0	0	1.21446e-05	0	0	0	8.47587e-06	2.35682e-05	0	0	0	0	8.74118e-05	1.14667e-05	0.000119018	0	7.68474e-06	3.63372e-05	4.60728e-05	4.59095e-05	6.87474e-05	0	5.65074e-05	0	1.31341e-05	0	1.03175e-05	0	0	0	0	1.3376e-05	0	1.68469e-05	0	0	0	0	0.00014575	0	0	0	0	0	0.000304741	0.000118582	7.01508e-05	0
k__Bacteria;p__Cyanobacteria;c__Gloeobacterophycideae;o__Gloeobacterales;f__Gloeobacteraceae	0	0	0	0	0	0	0	0	0	0	0	0	0	0	0	0	0	0	0	0	0	0	0	0	0	0	0	0	0	0	0	0	0	0	0	0	0	0	0	0	0	0	0	0	0	0	0	0	0
k__Bacteria;p__Cyanobacteria;c__ML635J-21;o__;f__	7.54562e-05	0.000376096	0.000288754	0.000109302	0.000407892	0.00025752	0.000378508	0.000449221	0.00018069	0.0001861	0.000569107	0.0045404	0.00143798	0.00127621	5.73335e-05	0.00010414	0	0.000222857	0.00102653	0.000322509	0.000195115	0.000137495	0.00415967	0.000124316	0.000781278	0.000640946	0.00127966	0.000443651	0.0017748	0.000302686	0.00051341	0.000651201	0.00013376	0.000452681	0.000311668	0.000343772	0.000246479	0.000410371	0.000208698	0.000121458	0.000184619	3.11834e-05	0.000638237	5.81536e-05	7.61052e-05	7.75705e-05	0.000207518	0.000339062	0.000354331
k__Bacteria;p__Cyanobacteria;c__Nostocophycideae;Other;Other	1.07795e-05	8.00205e-06	0	0	0	8.3071e-06	0	0	0	4.37882e-06	4.2836e-05	8.83345e-06	0	1.74824e-05	0	0	8.87233e-06	0	0	0	0	7.6386e-06	0	1.13015e-05	0	2.88951e-05	0	1.03175e-05	0	8.40795e-06	4.08394e-05	4.71885e-05	0	1.77522e-05	8.42346e-06	4.29715e-05	8.21595e-05	9.32662e-06	1.18131e-05	2.42916e-05	0	0	0.000269677	4.84614e-05	2.17443e-05	0	0	1.16918e-05	0
k__Bacteria;p__Cyanobacteria;c__Nostocophycideae;o__;f__	0	0	0	0	0	0	0	8.47587e-06	0	4.37882e-06	0	0	0	8.74118e-06	0	0	0	0	0	0	0	3.05544e-05	0	0	0	0	0	0	0	0	0	0	0	1.77522e-05	0	0	0.000593374	0	0	0	0	1.03945e-05	0	0	0	0	0	0	7.87402e-06
k__Bacteria;p__Cyanobacteria;c__Nostocophycideae;o__Nostocales;Other	0.00039884	4.00102e-05	3.72585e-05	0	2.26607e-05	7.47639e-05	0	5.08552e-05	7.85608e-05	9.19552e-05	4.2836e-05	1.76669e-05	1.6157e-05	0.000104894	0	0.00010414	3.54893e-05	7.68474e-06	6.35901e-05	0.000138218	3.44321e-05	0.00010694	0	1.13015e-05	1.79604e-05	8.66854e-05	7.69719e-05	4.12699e-05	8.03077e-06	5.88557e-05	0.000145855	0.000283131	1.3376e-05	0.000452681	6.73877e-05	0.000279315	0.00105894	0.000111919	0.000153571	0.000133604	0.000147695	8.31558e-05	5.39355e-05	0.000523383	8.69773e-05	0.0001496	7.41136e-05	8.18426e-05	0
k__Bacteria;p__Cyanobacteria;c__Nostocophycideae;o__Nostocales;f__	8.0846e-05	8.00205e-06	0	0	0	2.49213e-05	9.70535e-06	0	7.85608e-06	0	0.00010403	0	0	0	0	0	0	0	0	0	0	0.000129856	0	3.39044e-05	8.98021e-06	0	0.000471453	0	0	0	0	0	0	0	0	0	0.000520344	0	2.75639e-05	0	0	0	0.000503398	2.90768e-05	0	0	0	1.16918e-05	0
k__Bacteria;p__Cyanobacteria;c__Nostocophycideae;o__Nostocales;f__Nostocaceae	0.0024146	0.000536137	0.000829002	0.000230748	0.000506088	0.00268319	0.000262044	0.00178841	0.000934873	0.0015304	0.00244165	0.000768511	0.000210042	0.00319927	0.000217867	0.00535579	4.43616e-05	0.000115271	0.00737645	0.0015849	0.0062896	0.0256122	0.000156102	0.00161611	0.000332268	0.00484387	0.000798584	0.000402381	0.000152585	0.00224492	0.00189612	0.00112309	0.00056179	0.00213027	0.000227434	0.00164366	0.00372456	0.000335758	0.00205942	0.00695954	0.000553858	9.35502e-05	0.00229226	0.00234553	0.00129379	0.00216089	0.000474327	0.00111072	0.00023622
k__Bacteria;p__Cyanobacteria;c__Nostocophycideae;o__Nostocales;f__Scytonemataceae	0.000183251	1.60041e-05	8.38317e-05	0	0	5.81497e-05	1.94107e-05	0.000372938	5.49925e-05	0.000194858	6.11943e-05	5.30007e-05	1.6157e-05	6.11883e-05	1.14667e-05	5.95088e-05	0	3.0739e-05	0	5.52873e-05	0.000126251	0.00137495	0	7.91103e-05	2.69406e-05	9.98195e-05	2.88645e-05	1.03175e-05	0	8.40795e-06	0	5.66262e-05	0	7.10089e-05	9.26581e-05	6.44572e-05	0.000438184	0	0.000287453	0.00014575	1.84619e-05	6.23668e-05	3.5957e-05	0.000251999	0.000217443	5.54075e-06	1.48227e-05	5.8459e-05	1.5748e-05
k__Bacteria;p__Cyanobacteria;c__Nostocophycideae;o__Stigonematales;f__Rivulariaceae	0.00620897	0.000736188	0.00134131	0.000194314	0.000823337	0.00296563	0.000339687	0.00341578	0.00380234	0.00282653	0.00207449	0.00131618	0.000105021	0.00666952	0.000275201	0.00120505	0.00111791	6.91627e-05	0.000363372	0.0240316	0.0013199	0.00511786	0.000156102	0.00247502	0.000152664	0.00126351	0.000500318	0.000969842	6.42462e-05	0.00572582	0.000355886	0.00501142	0.000240767	0.00421615	0.000555949	0.00696138	0.0054773	0.000158553	0.00269339	0.00184616	0.00111695	0.000571696	0.0191291	0.0121929	0.00310944	0.0115137	0.00290525	0.00638373	0.00176378
k__Bacteria;p__Cyanobacteria;c__Oscillatoriophycideae;Other;Other	0.000177861	8.00205e-06	1.86293e-05	1.21446e-05	0	9.13781e-05	1.94107e-05	2.54276e-05	6.28486e-05	5.03564e-05	6.73137e-05	0	0	2.62235e-05	1.14667e-05	7.43859e-05	0	7.68474e-06	0	0.000119789	0	0.000114579	0	0.000101713	0	0.000141849	0.000125079	3.09524e-05	0	2.52239e-05	1.75026e-05	3.77508e-05	2.67519e-05	8.87611e-05	3.36939e-05	0.000107429	0.000182577	0	5.90656e-05	3.64374e-05	0	0	0.000197763	4.84614e-05	4.34887e-05	5.54075e-06	0	0.000116918	2.3622e-05
k__Bacteria;p__Cyanobacteria;c__Oscillatoriophycideae;o__Chroococcales;Other	1.07795e-05	0	0	0	0	0	0	1.69517e-05	0	0	0	0	0	0	0	0	0	0	0	0	0	1.52772e-05	0	0	0	0	0	0	0	0	0	0	0	0	0	0	0	0	2.75639e-05	0	0	0	0	3.87691e-05	1.08722e-05	0	0	0	0
k__Bacteria;p__Cyanobacteria;c__Oscillatoriophycideae;o__Chroococcales;f__	0.000614429	0.000840215	2.79439e-05	0.00063152	0.000483428	0.00102177	0.000475562	0.000440745	0.000699191	0.00236018	0.00134015	0.000556508	0.000298905	0.00600519	0.000344001	0.00258863	1.77447e-05	6.14779e-05	0.000417878	0.000691091	0.00298412	0.00600394	0.000266292	0.000474662	0.000314307	0.00571336	0.00090442	0.00069127	8.83385e-05	8.40795e-05	0.00383891	0.00134015	0.000896189	0.0101188	0.000261127	0.00238492	0.0227582	0.000205186	0.00106712	0.00319434	0.000673861	0	0.00047643	0.00280107	0.000935006	0.000243793	0.000622554	0.000818426	0.000283465
k__Bacteria;p__Cyanobacteria;c__Oscillatoriophycideae;o__Chroococcales;f__Chroococcaceae	0	0	0	0	0	8.3071e-06	0	8.47587e-06	7.85608e-06	5.47353e-05	0	2.65004e-05	0	0	4.58668e-05	1.48772e-05	0	0	0	0	1.14774e-05	2.29158e-05	9.18248e-06	1.13015e-05	2.69406e-05	0	9.62149e-06	0	0	0	0	1.88754e-05	0	0	0	1.07429e-05	0	0	1.96885e-05	3.64374e-05	0	0	0	0	0	0	1.48227e-05	4.67672e-05	0
k__Bacteria;p__Cyanobacteria;c__Oscillatoriophycideae;o__Chroococcales;f__Cyanobacteriaceae	0	8.00205e-06	0	0	0	0	0	4.23793e-05	7.85608e-06	0	1.22389e-05	0	0	2.62235e-05	0	0	0	0	0	0	0	0	0	0	0	7.88049e-06	0	0	0	0	0	0	0	1.77522e-05	0	0	6.39018e-05	0	3.54393e-05	0	0	0	0	5.81536e-05	0	0	0	0	7.87402e-06
k__Bacteria;p__Cyanobacteria;c__Oscillatoriophycideae;o__Chroococcales;f__Gomphosphaeriaceae	0	0	0	0	0	0	0	0	0	0	0	0	0	0	0	0	0	0	0	0	0	0	0	0	0	0	0	0	0	0	0	0	0	0	0	0	0	0	0	0	0	0	0	0	0	5.54075e-06	0	0	0
k__Bacteria;p__Cyanobacteria;c__Oscillatoriophycideae;o__Chroococcales;f__Microcystaceae	0	0	0	0	0	0	0	0	7.85608e-06	4.37882e-06	1.22389e-05	0	0	0	8.02669e-05	0	0	0	0	1.84291e-05	2.29547e-05	3.05544e-05	1.8365e-05	0	0	5.25366e-06	0	0	0	0	0	2.83131e-05	0	0	0	3.22286e-05	0	9.32662e-06	0	0	0	0	0	9.69227e-06	0	0	0	2.33836e-05	0
k__Bacteria;p__Cyanobacteria;c__Oscillatoriophycideae;o__Chroococcales;f__Spirulinaceae	0	0	0	0	0	0	0	0	0	0	0	0	0	0	0	0	0	0	0	0	0	0	0	0	0	1.5761e-05	0	0	0	0	0	0	0	0	0	0	0	0	0	0	0	0	0	0	0	0	0	0	0
k__Bacteria;p__Cyanobacteria;c__Oscillatoriophycideae;o__Chroococcales;f__Xenococcaceae	0.216678	0.00670572	0.0088489	0.00511288	0.00655649	0.035787	0.00483326	0.0162398	0.0262236	0.0257037	0.0414285	0.0224723	0.00189037	0.0340469	0.00694882	0.0893078	0.0122438	0.00308158	0.0217569	0.0735321	0.0407217	0.0964068	0.00202933	0.0903553	0.00557671	0.0341462	0.0113149	0.0139802	0.00175874	0.026401	0.0182144	0.045971	0.00601918	0.0801956	0.0179336	0.0690229	0.136841	0.0115464	0.0323483	0.0919073	0.0194312	0.0123071	0.0546636	0.178095	0.0291265	0.0992681	0.0424967	0.047422	0.00559843
k__Bacteria;p__Cyanobacteria;c__Oscillatoriophycideae;o__Oscillatoriales;f__Phormidiaceae	0.0165626	0.00267268	0.00227277	0.000874413	0.0027646	0.0215569	0.0152665	0.00637385	0.00274963	0.00474883	0.00551972	0.00746427	0.00113099	0.0509698	0.00774003	0.00144309	0.00104693	0.00213636	0.00800327	0.00345546	0.00101001	0.00643934	0.000404029	0.00413634	0.00175114	0.0116658	0.00354071	0.00950239	0.00443299	0.00654139	0.00553666	0.0354103	0.0010567	0.0834798	0.00325988	0.0213676	0.162685	0.0030498	0.0218858	0.00132389	0.0015785	0.0178681	0.0527579	0.021323	0.00692557	0.00115248	0.00471363	0.00462995	0.00368504
k__Bacteria;p__Cyanobacteria;c__Synechococcophycideae;Other;Other	2.15589e-05	8.00205e-06	0	3.64339e-05	7.55355e-06	8.3071e-06	0	0	0.000164978	2.40835e-05	1.22389e-05	2.65004e-05	0	1.74824e-05	0	0	0	0	0	0.000543659	0	3.05544e-05	0	4.52059e-05	0	0.000136595	9.62149e-06	0	0	0	7.58446e-05	0	0	4.43805e-05	0	0	3.65153e-05	0	2.36262e-05	2.42916e-05	3.69239e-05	0	8.98925e-05	0	0	0	5.92909e-05	0.000198761	0
k__Bacteria;p__Cyanobacteria;c__Synechococcophycideae;o__Pseudanabaenales;Other	0	0	0	0	0	0	0	0	0	0	0	0	0	0	0	0	0	0	0	0	0	0	0	0	0	0	0	0	0	0	0	0	0	0	0	0	0	0	0	0	0	0	0	0	0	0	0	0	0
k__Bacteria;p__Cyanobacteria;c__Synechococcophycideae;o__Pseudanabaenales;f__	0	0.000112029	3.72585e-05	1.21446e-05	1.51071e-05	3.32284e-05	0	0	3.14243e-05	5.69247e-05	3.67166e-05	1.76669e-05	0	8.74118e-06	0	0	0	0	0	1.84291e-05	3.44321e-05	7.6386e-06	0	4.52059e-05	1.79604e-05	0	3.8486e-05	1.03175e-05	0	4.20398e-05	0	9.4377e-06	0	8.87611e-06	0	6.44572e-05	0	0	5.11902e-05	1.21458e-05	0	0	0	3.87691e-05	3.26165e-05	0	0	2.33836e-05	7.87402e-06
k__Bacteria;p__Cyanobacteria;c__Synechococcophycideae;o__Pseudanabaenales;f__Pseudanabaenaceae	0.00294818	0.00168043	0.00104324	0.000497929	0.00131432	0.00363851	0.0018149	0.0140191	0.00181475	0.00552388	0.00520151	0.00195219	0.0014299	0.0122988	0.0190462	0.00205305	0.000807382	0.000199803	0.00148983	0.00426634	0.00273161	0.0119621	0.000495854	0.0015257	0.000745357	0.0107805	0.00385822	0.00109365	0.000698677	0.00242149	0.0019778	0.0076351	0.000976445	0.0136692	0.000311668	0.0091959	0.0132551	0.000335758	0.0153019	0.00257491	0.000636937	0.000114339	0.0378178	0.0215847	0.00200048	0.00096409	0.0063293	0.0027125	0.00113386
k__Bacteria;p__Cyanobacteria;c__Synechococcophycideae;o__Synechococcales;f__	0	0	0	0	0	0	0	0	0	0	0	0	0	0	0	0	0	0	2.72529e-05	0	0	0	0	0	0	5.25366e-06	0	0	0	0	0	0	0	0	0	0	0	0	0	0	0	0	0	0	0	0	0	0	0
k__Bacteria;p__Cyanobacteria;c__Synechococcophycideae;o__Synechococcales;f__Acaryochloridaceae	4.85076e-05	0	0	0	0	0	0	0	7.85608e-06	8.75764e-06	4.89554e-05	0	0	0	0	0	0	0	9.0843e-06	9.21455e-06	0	0	0	1.13015e-05	0	5.25366e-06	0	0	0	8.40795e-06	0	0	0	0	0	1.07429e-05	0	0	3.93771e-05	1.21458e-05	0	0	0	0	0	0	0	0	0
k__Bacteria;p__Cyanobacteria;c__Synechococcophycideae;o__Synechococcales;f__Chamaesiphonaceae	0	0	0	0	0	0	0	0	7.85608e-06	0	7.34331e-05	0	0	8.74118e-06	1.14667e-05	0	0	0	0	9.21455e-06	1.14774e-05	7.6386e-06	0	0	0	6.04171e-05	9.62149e-06	0	0	0	0	0	0	0	0	0	0	0	0	1.21458e-05	0	0	0	0	0	2.77037e-05	4.44682e-05	0	0
k__Bacteria;p__Cyanobacteria;c__Synechococcophycideae;o__Synechococcales;f__Synechococcaceae	3.77281e-05	0	0	0	0	0	0	0	7.85608e-06	0	0	0	0	0	0	0	0	0	2.72529e-05	0	2.29547e-05	0	0	0	0	2.62683e-06	0	0	0	0	0	0	0	0	0	0	0	0	0	0	0	0	0	0	0	0	1.48227e-05	0	0
k__Bacteria;p__Deferribacteres;c__Deferribacteres;o__Deferribacterales;f__Deferribacteraceae	0	0	0	0	0	0	0	8.47587e-06	0	4.37882e-06	0	0	3.23141e-05	0	5.73335e-05	0	1.77447e-05	0	0	0	0	0	0	0	0	0	0	1.03175e-05	8.03077e-06	0	0	0	0	0	8.42346e-06	0	0	0	0	0	0	0	0	0	0	0	0	0	5.51181e-05
k__Bacteria;p__Dictyoglomi;c__Dictyoglomia;o__Dictyoglomales;f__Dictyoglomaceae	0	0	0	0	0	0	0	0	0	0	0	0	0	0	0	0	0	0	0	0	0	0	0	0	0	0	0	0	0	0	0	0	0	0	0	0	0	0	0	0	1.84619e-05	0	0	0	0	0	0	0	0
k__Bacteria;p__Elusimicrobia;c__;o__;f__	0	0	0	0	0	0	0	0	0	0	0	0	0	0	0	0	0	0	0	0	0	0	0	0	0	0	0	0	0	0	0	0	0	0	0	0	0	0	0	0	0	0	0	0	0	0	0	0	0
k__Bacteria;p__Elusimicrobia;c__Elusimicrobia;o__Elusimicrobiales;f__	0	2.40061e-05	0	1.21446e-05	1.51071e-05	0	0.000174696	8.47587e-06	2.35682e-05	4.37882e-06	6.73137e-05	8.83345e-06	0	0	0	0	0	0	9.0843e-06	0	0	0	0	1.13015e-05	0	5.25366e-06	9.62149e-06	0	0	0	0	9.4377e-06	1.3376e-05	0	0	1.07429e-05	0	0	0	0	0	0	0	0	0	0	0	0	0
k__Bacteria;p__Elusimicrobia;c__Elusimicrobia;o__Elusimicrobiales;f__Elusimicrobiaceae	0	0	0	0	0	0	0	0	0	0	0	0	0	0	0	0	0	0	9.0843e-06	1.84291e-05	0	0	0	0	0	0	0	0	0	0	0	0	0	0	0	0	0	0	0	0	0	0	0	0	0	0	0	0	0
k__Bacteria;p__Elusimicrobia;c__Elusimicrobia;o__FAC88;f__	0	3.20082e-05	0	1.21446e-05	0	1.66142e-05	4.85267e-05	1.69517e-05	0.000109985	1.09471e-05	1.83583e-05	8.83345e-06	4.03926e-05	8.74118e-06	0	0	0	2.30542e-05	5.45058e-05	5.52873e-05	3.44321e-05	3.8193e-05	2.75475e-05	0	9.87823e-05	0.0001077	3.8486e-05	1.03175e-05	0.000120462	0	0.000145855	1.88754e-05	1.3376e-05	2.66283e-05	3.36939e-05	1.07429e-05	0	5.59597e-05	1.96885e-05	1.21458e-05	9.23097e-06	0	2.69677e-05	9.69227e-06	0	0	2.96454e-05	1.16918e-05	1.5748e-05
k__Bacteria;p__Elusimicrobia;c__Elusimicrobia;o__IIb;f__	0	3.20082e-05	0	0	0	0	9.70535e-06	1.69517e-05	7.85608e-06	8.75764e-06	0	2.65004e-05	1.6157e-05	1.74824e-05	0	0	0	7.68474e-06	8.17587e-05	2.76437e-05	0	0	9.18248e-06	0	3.59208e-05	8.93122e-05	4.81075e-05	0	5.62154e-05	8.40795e-06	5.8342e-05	5.66262e-05	0	8.87611e-06	1.68469e-05	3.22286e-05	1.82577e-05	3.73065e-05	1.18131e-05	1.21458e-05	0	0	8.98925e-06	0	1.08722e-05	0	0	2.33836e-05	0
k__Bacteria;p__Elusimicrobia;c__Elusimicrobia;o__MVP-88;f__	0	0	0	0	0	1.66142e-05	1.94107e-05	0	0	2.18941e-06	4.89554e-05	8.83345e-06	8.07852e-06	0	1.14667e-05	1.48772e-05	0	0	0	0	1.14774e-05	0	0	0	3.59208e-05	2.10146e-05	3.8486e-05	0	1.60615e-05	0	1.75026e-05	0	0	8.87611e-06	0	1.07429e-05	1.82577e-05	0	3.93771e-06	0	0	0	0	0	0	0	0	3.50754e-05	0
k__Bacteria;p__Elusimicrobia;c__Endomicrobia;o__;f__	0	8.00205e-06	0	0	0	0	1.94107e-05	0	0	0	0	8.83345e-06	0	0	0	0	0	0	0	9.21455e-06	0	0	0	0	0	2.62683e-06	0	0	0	0	0	0	0	0	8.42346e-06	0	0	0	0	0	0	0	0	0	0	0	0	0	0
k__Bacteria;p__FBP;c__;o__;f__	0.00020481	0	0.000167663	0.00142092	7.55355e-05	8.3071e-06	0.000116464	0.000500076	0.000691335	4.37882e-06	0.000293732	0.0024292	0.000533183	0.0015909	0.000424268	0.000520702	0	0.00507193	0.000644985	0.00199034	0.0006083	0.000549979	0.00192832	0.00242982	0.00105966	0.000210146	0.00126042	0.000763493	0.00200769	3.36318e-05	0	4.71885e-05	0.000909565	4.43805e-05	0.00482665	1.07429e-05	9.12884e-06	6.52863e-05	7.87541e-06	0.000242916	3.69239e-05	0.000103945	0.00232822	9.69227e-06	2.17443e-05	0.000698134	0.000385391	0.00154332	0.000818898
k__Bacteria;p__FCPU426;c__;o__;f__	0	0	0	0	0	0	0.000135875	0	0	0	0	0	0	0	0	0	0	0	2.72529e-05	0	0	0	0	0	0	0	9.62149e-06	0	0	0	0	0	0	0	0	0	0	0	0	0	0	0	0	0	0	0	0	0	0
k__Bacteria;p__Fibrobacteres;c__;o__;f__	0	8.80225e-05	0	1.21446e-05	3.02142e-05	0	0	4.23793e-05	1.57122e-05	3.06517e-05	8.5672e-05	0.000167836	2.42356e-05	1.74824e-05	1.14667e-05	0	0	0	3.63372e-05	3.68582e-05	1.14774e-05	0	0	0	1.79604e-05	0	6.73504e-05	0	8.03077e-06	0	1.16684e-05	1.88754e-05	1.3376e-05	0	0	1.07429e-05	0	0	1.18131e-05	0	1.84619e-05	0	2.69677e-05	0	1.08722e-05	5.54075e-06	0	1.16918e-05	6.29921e-05
k__Bacteria;p__Fibrobacteres;c__Fibrobacteria;o__258ds10;f__	5.38973e-06	4.80123e-05	0	2.42892e-05	0	0	4.85267e-05	4.23793e-05	6.28486e-05	3.06517e-05	0	0	3.23141e-05	1.74824e-05	0	0	0	0	3.63372e-05	4.60728e-05	1.14774e-05	4.58316e-05	0	1.13015e-05	1.79604e-05	2.10146e-05	9.62149e-06	1.03175e-05	8.03077e-06	0	1.75026e-05	0	1.3376e-05	8.87611e-06	0	2.14857e-05	0	0	1.96885e-05	0	0	0	8.98925e-06	0	2.17443e-05	0	0	1.16918e-05	2.3622e-05
k__Bacteria;p__Fibrobacteres;c__Fibrobacteria;o__Fibrobacterales;f__Fibrobacteraceae	0	0	0	0	1.51071e-05	0	0	0	0	0	3.67166e-05	0	0	8.74118e-06	0	0	0	0	0	0	0	0	0	0	0	0	0	0	0	0	0	1.88754e-05	0	0	0	0	0	0	0	0	0	0	0	0	0	5.54075e-06	1.48227e-05	0	0
k__Bacteria;p__Fibrobacteres;c__TG3;o__;f__	0	0	0	0	0	0	0	0	0	0	0	0	0	0	0	0	0	0	0	0	0	0	0	0	0	2.62683e-06	0	0	0	0	0	0	0	0	0	0	0	0	0	0	0	0	0	0	0	0	0	0	0
k__Bacteria;p__Fibrobacteres;c__TG3;o__TG3-1;f__	0	0	0	0	0	0	0	0	0	0	6.11943e-06	0	0	0	0	0	0	0	0	0	0	0	0	1.13015e-05	0	1.05073e-05	0	0	0	0	0	0	0	0	0	0	0	0	7.87541e-06	0	0	0	0	0	0	0	0	0	0
k__Bacteria;p__Fibrobacteres;c__TG3;o__TG3-1;f__TSCOR003-O20	0	0	0	0	0	0	0	0	0	0	0	0	0	0	0	0	0	0	0	0	0	2.29158e-05	0	0	0	0	1.9243e-05	0	0	0	0	0	1.3376e-05	0	0	1.07429e-05	0	0	0	0	0	0	0	0	0	0	0	0	0
k__Bacteria;p__Firmicutes;Other;Other;Other	0	0	0	0	0	0	0	0	0	0	0	0	0	0	0	0	0	0	0	0	0	0	0	0	0	0	0	0	0	0	0	0	0	0	0	0	0	0	0	0	0	0	0	0	0	0	0	0	0
k__Bacteria;p__Firmicutes;c__AHT28;o__;f__	0	0	0	0	7.55355e-06	0	0	0	0	0	0	0	0	8.74118e-06	0	0	0	0	0	0	0	0	0	0	0	0	0	0	8.03077e-06	0	0	0	0	0	0	0	0	0	0	0	0	0	0	0	0	0	0	0	0
k__Bacteria;p__Firmicutes;c__Bacilli;o__Bacillales;Other	8.62357e-05	0.000448115	0.000223551	3.64339e-05	0.000113303	0.000249213	0.000232928	5.08552e-05	0.000353523	0.000976477	2.44777e-05	2.65004e-05	2.42356e-05	5.24471e-05	6.88002e-05	8.92631e-05	1.77447e-05	0	0	2.76437e-05	5.73868e-05	9.16632e-05	0	3.39044e-05	1.79604e-05	0.000123461	0	7.22223e-05	1.60615e-05	0.000201791	3.50052e-05	0.000745578	8.02557e-05	0.000186398	0	0.00132137	4.56442e-05	0.0453087	7.48164e-05	0.000121458	0.000341546	3.11834e-05	0	5.81536e-05	0.000326165	5.54075e-06	1.48227e-05	5.8459e-05	1.5748e-05
k__Bacteria;p__Firmicutes;c__Bacilli;o__Bacillales;f__	3.23384e-05	8.00205e-05	1.86293e-05	3.64339e-05	9.06427e-05	1.66142e-05	2.9116e-05	2.54276e-05	5.49925e-05	2.18941e-05	0.000128508	8.83345e-06	1.6157e-05	1.74824e-05	1.14667e-05	4.46316e-05	8.87233e-06	1.53695e-05	0	2.76437e-05	9.18189e-05	0.000252074	0	4.52059e-05	2.69406e-05	0.00191759	0	0	1.60615e-05	5.04477e-05	3.50052e-05	3.77508e-05	0	2.66283e-05	1.68469e-05	2.14857e-05	1.82577e-05	9.32662e-06	2.36262e-05	3.64374e-05	3.69239e-05	0	1.79785e-05	9.69227e-06	2.17443e-05	3.87852e-05	7.41136e-05	1.16918e-05	1.5748e-05
k__Bacteria;p__Firmicutes;c__Bacilli;o__Bacillales;f__Alicyclobacillaceae	0.000910865	0.000304078	0.000447102	6.07231e-05	0.00012841	0.000182756	0.00365892	0.000152566	0.000267107	0.000494807	0.000391643	9.7168e-05	0.000113099	0.000192306	8.02669e-05	0.000223158	0.000221808	3.0739e-05	9.0843e-06	0.000340938	0.000298412	0.00112287	1.8365e-05	0.000146919	0.000287367	0.00614678	1.9243e-05	2.06349e-05	0.000192739	0.000689452	0.000186695	0.000254818	0.000173887	0.000576947	1.68469e-05	0.000236343	0.000848982	8.39396e-05	0.000212636	0.000619436	0.000535396	3.11834e-05	1.79785e-05	0.000542767	0.000347909	0.000603942	4.44682e-05	0.00012861	0.00011811
k__Bacteria;p__Firmicutes;c__Bacilli;o__Bacillales;f__Bacillaceae	0.00203193	0.00280072	0.000791744	0.000376483	0.00225851	0.000897166	0.00414418	0.00100015	0.0024511	0.00238646	0.00455285	0.000927513	0.000460476	0.000349647	0.000126134	0.00101165	0.000434744	0.000391922	8.17587e-05	0.0010136	0.00112478	0.00230686	0.000119372	0.000858912	0.000915981	0.0105599	0.000490696	0.000588096	0.000321231	0.00311935	0.000560084	0.00329376	0.000722302	0.000940867	0.000210587	0.00085943	0.000383411	0.000755456	0.000716662	0.000959518	0.00144003	0.000166312	0.000125849	0.000804458	0.00165257	0.000537453	0.000578086	0.0012861	0.00266142
k__Bacteria;p__Firmicutes;c__Bacilli;o__Bacillales;f__Listeriaceae	0	0.000232059	0	3.64339e-05	3.77678e-05	6.64568e-05	0	0	2.35682e-05	0.00018391	1.83583e-05	0	8.07852e-06	8.74118e-06	0	5.95088e-05	0	0	0	1.84291e-05	0	0	9.18248e-06	0.000113015	7.18417e-05	0	0	2.06349e-05	0	1.68159e-05	0	9.4377e-06	5.35038e-05	4.43805e-05	0	2.14857e-05	0	0	1.57508e-05	0.000279353	0	0	0	9.69227e-06	9.78495e-05	0	7.41136e-05	5.8459e-05	1.5748e-05
k__Bacteria;p__Firmicutes;c__Bacilli;o__Bacillales;f__Paenibacillaceae	0.000215589	0.000640164	0.000475046	0.000218603	0.000929087	0.00019937	0.000727901	0.000194945	0.000369236	0.000470723	0.000954631	0.000424006	0.000145413	0.000227271	8.02669e-05	0.000327298	0.00175672	0.00405754	0.000154433	0.000211935	0.000298412	0.000672197	2.75475e-05	0.000327743	0.000251446	0.00191233	0.000134701	0.000484921	0.000706708	0.000504477	0.000128352	0.000311444	0.000160511	0.000106513	2.52704e-05	0.000107429	6.39018e-05	0.000121246	0.00013782	0.000242916	0.00101541	0.0014968	1.79785e-05	0.000484614	0.000576225	0.000193926	0.000133404	0.000163685	0.00190551
k__Bacteria;p__Firmicutes;c__Bacilli;o__Bacillales;f__Pasteuriaceae	0	0	0	0	0	1.66142e-05	0	0	0	0	0	0	0	0	0	0	0	0	0	0	0	0	0	0	0	0	0	0	0	0	0	0	0	0	0	0	0	0	0	0	0	0	0	0	0	0	0	0	0
k__Bacteria;p__Firmicutes;c__Bacilli;o__Bacillales;f__Planococcaceae	0.00170316	0.00366494	0.00778703	0.000449351	0.00157869	0.00145374	0.00187313	0.00108491	0.00910519	0.00652225	0.0101154	0.00273837	0.000557418	0.000419577	0.000366935	0.00138358	7.98509e-05	0.000122956	0.000136265	0.000718735	0.000791938	0.0038193	0.000128555	0.0015257	0.0034035	0.00219603	0.000817827	0.00132064	0.000345323	0.00041199	0.000256705	0.00476604	0.000842685	0.000834354	5.05408e-05	0.00768115	0.000301252	0.19099	0.000752102	0.0014575	0.00216005	2.07889e-05	4.49462e-05	0.00021323	0.00235926	0.00029366	0.000237164	0.000876885	0.00279528
k__Bacteria;p__Firmicutes;c__Bacilli;o__Bacillales;f__Sporolactobacillaceae	0	8.00205e-06	0	0	1.51071e-05	0	1.94107e-05	1.69517e-05	0	1.31365e-05	1.22389e-05	0	0	0	0	0	0	0	0	0	0	0	0	0	0	0	0	0	0	8.40795e-06	0	0	0	0	0	0	0	0	0	0	0	0	0	9.69227e-06	1.08722e-05	1.10815e-05	0	0	0
k__Bacteria;p__Firmicutes;c__Bacilli;o__Bacillales;f__Staphylococcaceae	0.000156302	0.0140596	9.31463e-06	0.00047364	0.00209233	0.0017611	0.0029019	0.0022122	0.000683479	0.00420148	0.0023621	0.00166069	0.000323141	0.00138985	8.02669e-05	0.000595088	0.000204064	8.45322e-05	1.81686e-05	0.00137297	0.000895235	0.00307072	0.000330569	0.000768501	0.000287367	0.00132655	0.000779341	0.000134127	0.000289108	0.000908059	0.00018086	0.00529455	0.000521662	0.000221903	8.42346e-06	0.00295429	3.65153e-05	0.00104458	0.00154752	0.00134818	0.000396932	5.19724e-05	0.000170796	7.75382e-05	0.00278327	0.000127437	0.00016305	0.00258389	0.000543307
k__Bacteria;p__Firmicutes;c__Bacilli;o__Bacillales;f__Thermoactinomycetaceae	1.61692e-05	6.40164e-05	0	0	5.28749e-05	7.47639e-05	0.000184402	1.69517e-05	5.49925e-05	4.37882e-05	1.22389e-05	3.53338e-05	4.03926e-05	1.74824e-05	0	1.48772e-05	8.87233e-06	0	9.0843e-06	3.68582e-05	3.44321e-05	3.8193e-05	0	6.78089e-05	8.98021e-06	2.10146e-05	0	0	1.60615e-05	8.40795e-06	2.33368e-05	3.77508e-05	1.3376e-05	2.66283e-05	1.68469e-05	0	4.56442e-05	3.73065e-05	3.93771e-05	2.42916e-05	2.76929e-05	0	0	2.90768e-05	4.34887e-05	0	0	2.33836e-05	2.3622e-05
k__Bacteria;p__Firmicutes;c__Bacilli;o__Bacillales;f__[Exiguobacteraceae]	0.00101866	0.00126432	0.0140744	0.000255037	0.000800677	0.000598111	0.000524089	0.000991677	0.000942729	0.00284623	0.00864063	0.000830345	0.000355455	0.000454541	0.000183467	0.000178526	9.75956e-05	0.000107586	9.0843e-06	0.00030408	0.000137728	0.00201659	0.000119372	0.00022603	0.000341248	0.00259005	0.000432967	0.00148572	0.000136523	0.000521293	0.000501742	0.00126465	0.000254143	0.000497062	4.21173e-05	0.0010528	0.000292123	0.00539079	0.000456774	0.000315791	0.000867711	0.00136168	0.000152817	0.000503998	0.000728435	0.000360149	0.000148227	0.000654741	0.000417323
k__Bacteria;p__Firmicutes;c__Bacilli;o__Bacillales;f__[Thermicanaceae]	0	0	0	0	0	3.32284e-05	0	0	0	0	0	0	0	0	0	0	0	0	0	0	0	0	0	0	0	0	0	0	0	0	0	0	0	0	0	0	0	0	0	0	0	0	0	0	1.08722e-05	0	0	1.16918e-05	0
k__Bacteria;p__Firmicutes;c__Bacilli;o__Gemellales;f__Gemellaceae	1.61692e-05	0.000112029	0	3.64339e-05	4.53213e-05	3.32284e-05	6.79374e-05	5.08552e-05	0.000117841	0.000205805	3.05971e-05	7.06676e-05	4.84711e-05	8.74118e-06	1.14667e-05	4.46316e-05	0	7.68474e-06	0	5.52873e-05	0.000114774	1.52772e-05	1.8365e-05	0.000113015	2.69406e-05	2.36415e-05	9.62149e-06	0	8.03077e-06	0	4.08394e-05	1.88754e-05	0.000120384	0	8.42346e-06	6.44572e-05	0	0	0.000153571	0.000121458	9.23097e-06	0	0	0	5.43608e-05	0	1.48227e-05	0.000116918	0
k__Bacteria;p__Firmicutes;c__Bacilli;o__Haloplasmatales;f__Haloplasmataceae	0	0	0	0	0	0	0	0	0	0	0	0	0	0	0	0	0	0	0	0	0	0	0	0	0	0	0	0	0	0	0	0	0	0	0	1.07429e-05	0	0	0	0	0	0	0	0	0	0	0	0	0
k__Bacteria;p__Firmicutes;c__Bacilli;o__Lactobacillales;Other	2.15589e-05	8.00205e-06	0	6.07231e-05	0	0	6.79374e-05	2.54276e-05	0.000133553	4.37882e-05	0.000116269	1.76669e-05	0	3.49647e-05	1.14667e-05	5.95088e-05	0	7.68474e-06	0	5.52873e-05	3.44321e-05	3.8193e-05	9.18248e-06	9.04118e-05	1.79604e-05	4.20293e-05	0	3.09524e-05	5.62154e-05	0	5.8342e-06	9.4377e-06	0.000107008	0	0	0.000257829	0	0	7.48164e-05	0.000109312	0	0	0	0	0	2.77037e-05	5.92909e-05	8.18426e-05	3.14961e-05
k__Bacteria;p__Firmicutes;c__Bacilli;o__Lactobacillales;f__	2.69487e-05	0.000688176	0	6.07231e-05	0.000936641	0.000116299	0.000116464	0.000169517	0.000251394	0.000391904	0.000269255	7.06676e-05	1.6157e-05	3.49647e-05	0	7.43859e-05	0	2.30542e-05	0	0.000165862	0.000137728	0.000137495	2.75475e-05	0.000180824	0.000143683	7.61781e-05	5.77289e-05	8.25397e-05	4.01539e-05	2.52239e-05	5.8342e-05	5.66262e-05	0.000280895	0.000124266	8.42346e-06	0.000483429	0	9.32662e-06	0.000578843	0.000728748	1.84619e-05	0	2.69677e-05	1.93845e-05	0.000108722	5.54075e-05	0.000296454	0.000409213	0.000110236
k__Bacteria;p__Firmicutes;c__Bacilli;o__Lactobacillales;f__Aerococcaceae	8.0846e-05	0.00212054	0.000670653	0.000364339	0.000853552	0.00179433	0.002174	0.00139852	0.000832744	0.00338483	0.00135239	0.000388672	0.000210042	0.00315557	0.000149067	0.000238035	1.77447e-05	6.91627e-05	3.63372e-05	0.00134532	0.000321366	0.000412485	7.34599e-05	0.000655486	0.000350228	0.0003231	0.00038486	0.00101111	0.000401539	0.000353134	7.00104e-05	0.000877706	0.00056179	0.000124266	2.52704e-05	0.000816458	4.56442e-05	0.000102593	0.00128763	0.000789477	0.000147695	2.07889e-05	2.69677e-05	0	0.00101111	4.4326e-05	0.000503972	0.00226821	0.000677165
k__Bacteria;p__Firmicutes;c__Bacilli;o__Lactobacillales;f__Carnobacteriaceae	5.9287e-05	0.00356091	0.000139719	0.000534363	0.00109527	0.00103839	0.000504678	0.000474649	0.00146909	0.00279588	0.000887317	0.000812678	0.000339298	0.000270977	0.0001032	0.000609965	3.54893e-05	0.000107586	3.63372e-05	0.000792451	0.000470572	0.000565257	5.50949e-05	0.000632883	0.00084414	0.000126088	0.000153944	0.00285794	0.000216831	8.40795e-05	0.000245037	0.00112309	0.00169875	0.000186398	6.73877e-05	0.0130311	0.000228221	0.000410371	0.00852119	0.00182187	0.000396932	0.0001871	3.5957e-05	3.87691e-05	0.00109809	4.4326e-05	0.00201589	0.00173039	0.000590551
k__Bacteria;p__Firmicutes;c__Bacilli;o__Lactobacillales;f__Enterococcaceae	9.16254e-05	0.000944242	0	0.000400772	0.000528749	0.000224292	0.000223223	0.000279704	0.000369236	0.00215219	0.0014809	0.00051234	5.65497e-05	0.000131118	3.44001e-05	0.000416561	0.00015083	5.37932e-05	3.63372e-05	0.000423869	0.000321366	0.00157355	5.50949e-05	0.000440758	0.000287367	0.000570022	0.000269402	0.000206349	8.83385e-05	0.000142935	5.25078e-05	0.000132128	0.000682174	0.000115389	1.68469e-05	0.00145029	0	0.000121246	0.000421334	0.000995955	0.000489241	1.03945e-05	1.79785e-05	0.000319845	0.000380526	0.000182845	0.000251986	0.00134456	0.000314961
k__Bacteria;p__Firmicutes;c__Bacilli;o__Lactobacillales;f__Lactobacillaceae	0.00144984	0.00423308	0.000195607	0.00047364	0.00361815	0.000697796	0.00754105	0.00123748	0.00170477	0.00278493	0.0102623	0.00133385	0.000169649	0.000463283	0.000309601	0.000699228	9.75956e-05	3.0739e-05	3.63372e-05	0.000764808	0.00177899	0.00126801	0.00025711	0.00158221	0.00111355	0.00307076	0.00162603	0.000423016	0.000297139	0.000857611	6.41762e-05	0.000103815	0.00115033	0.000692336	2.52704e-05	0.000590858	9.12884e-06	9.32662e-05	0.00213817	0.00342512	0.0015785	2.07889e-05	0.000170796	9.69227e-05	0.00360956	0.000692594	0.00145263	0.00168362	0.00111811
k__Bacteria;p__Firmicutes;c__Bacilli;o__Lactobacillales;f__Leuconostocaceae	0.000134743	0.00130433	1.86293e-05	0.00031576	0.000981962	0.000191063	0.000213518	0.000720449	0.00058135	0.000801324	0.00531778	0.000962846	9.69423e-05	0.000393353	0.000114667	0.000178526	8.87233e-06	1.53695e-05	2.72529e-05	0.000691091	0.000183638	0.000427762	0.00011019	0.000723295	0.00041309	0.000630439	0.000885177	0.000474604	0.000353354	5.88557e-05	2.9171e-05	7.55016e-05	0.000588542	0.000195274	0	0.000644572	0	7.46129e-05	0.000622157	0.000740894	0.000230774	0	6.29247e-05	4.84614e-05	0.000358781	0.000216089	0.000415036	0.00112241	0.000606299
k__Bacteria;p__Firmicutes;c__Bacilli;o__Lactobacillales;f__Streptococcaceae	0.000253317	0.00901831	9.31463e-05	0.00114159	0.00154093	0.00145374	0.00116464	0.00139004	0.0060806	0.0047751	0.00515256	0.00174019	0.000605889	0.000349647	0.000332534	0.00151747	0	0.000192119	0.00012718	0.00232207	0.00187081	0.000947187	0.000312204	0.00128837	0.0015895	0.00174159	0.000933285	0.000340476	0.000232892	0.000193383	0.000670933	0.000424697	0.00351788	0.000301788	5.05408e-05	0.00858355	7.30307e-05	7.46129e-05	0.00511114	0.00485832	0.000120003	4.15779e-05	0.00011686	8.72304e-05	0.00148949	0.000349067	0.00146745	0.00443119	0.000653543
k__Bacteria;p__Firmicutes;c__Bacilli;o__Turicibacterales;f__Turicibacteraceae	2.69487e-05	7.20184e-05	9.31463e-06	2.42892e-05	0.00010575	8.3071e-05	9.70535e-05	0.00014409	5.49925e-05	0.000137933	6.11943e-06	8.83345e-06	1.6157e-05	2.62235e-05	0	1.48772e-05	8.87233e-06	7.68474e-06	9.0843e-06	4.60728e-05	5.73868e-05	1.52772e-05	1.8365e-05	1.13015e-05	1.79604e-05	1.83878e-05	0	2.06349e-05	0	1.68159e-05	5.8342e-06	9.4377e-06	5.35038e-05	2.66283e-05	0	1.07429e-05	1.82577e-05	1.86532e-05	8.26918e-05	3.64374e-05	6.46168e-05	0	8.98925e-06	2.90768e-05	0.000206571	1.66222e-05	8.89363e-05	7.01508e-05	4.72441e-05
k__Bacteria;p__Firmicutes;c__Clostridia;Other;Other	0	0	0	0	0	0	0	0	0	0	0	0	0	0	0	0	0	0	0	0	0	0	0	0	0	0	0	0	0	0	0	0	0	0	0	0	0	0	0	0	0	0	0	0	0	0	0	0	0
k__Bacteria;p__Firmicutes;c__Clostridia;o__;f__	0	0	0	0	0	0	9.70535e-06	8.47587e-06	0	8.75764e-06	6.11943e-06	0	0	0	0	0	0	0	0	0	1.14774e-05	0	0	0	0	0	0	0	0	0	0	0	0	0	0	1.07429e-05	9.12884e-06	0	7.87541e-06	0	0	0	8.98925e-06	0	1.08722e-05	0	0	0	0
k__Bacteria;p__Firmicutes;c__Clostridia;o__Clostridiales;Other	2.15589e-05	3.20082e-05	9.31463e-06	0	2.26607e-05	2.49213e-05	1.94107e-05	4.23793e-05	3.92804e-05	7.22505e-05	2.44777e-05	8.83345e-06	2.42356e-05	0	0	0	0	1.53695e-05	0	2.76437e-05	1.14774e-05	3.05544e-05	0	2.2603e-05	7.18417e-05	1.83878e-05	4.81075e-05	1.03175e-05	0	1.68159e-05	5.8342e-06	3.77508e-05	6.68798e-05	0	0	0	0	9.32662e-06	3.15016e-05	0	9.23097e-06	0	0	0	4.34887e-05	1.10815e-05	7.41136e-05	4.67672e-05	2.3622e-05
k__Bacteria;p__Firmicutes;c__Clostridia;o__Clostridiales;f__	0.000140133	0.000448115	1.86293e-05	0.000352194	0.000279482	0.000157835	9.70535e-05	0.00130528	0.000251394	0.000398473	0.00133404	0.00022967	4.84711e-05	0.000113635	0.000229334	0.000223158	1.77447e-05	5.37932e-05	5.45058e-05	0.000331724	0.000286934	0.000129856	3.67299e-05	0.000361647	0.000520852	0.000152356	0.000240537	5.15873e-05	0.0001044	0	7.58446e-05	7.55016e-05	0.000334399	8.87611e-06	0.000261127	7.52001e-05	0	9.32662e-06	0.00139001	0.000170041	5.53858e-05	1.03945e-05	0.000701161	2.90768e-05	0.00015221	9.97335e-05	0.000281632	0.000619666	0.00023622
k__Bacteria;p__Firmicutes;c__Clostridia;o__Clostridiales;f__Caldicoprobacteraceae	0	0	0	0	0	0	1.94107e-05	0	0	0	6.11943e-06	8.83345e-06	0	0	0	0	0	0	0	0	0	0	0	0	0	0	0	0	0	0	0	0	0	0	0	0	0	0	0	0	0	0	0	0	0	0	0	1.16918e-05	0
k__Bacteria;p__Firmicutes;c__Clostridia;o__Clostridiales;f__Christensenellaceae	0	3.20082e-05	9.31463e-06	0	2.26607e-05	8.3071e-06	1.94107e-05	8.47587e-06	0	1.09471e-05	6.11943e-05	8.83345e-06	1.6157e-05	0	0	0	0	0	0	9.21455e-06	1.14774e-05	7.6386e-06	9.18248e-06	7.91103e-05	2.69406e-05	7.88049e-06	9.62149e-06	0	8.03077e-06	0	5.8342e-06	0	0	1.77522e-05	0	0	0	0	8.66295e-05	2.42916e-05	9.23097e-06	0	0	0	1.08722e-05	0	0	1.16918e-05	1.5748e-05
k__Bacteria;p__Firmicutes;c__Clostridia;o__Clostridiales;f__Clostridiaceae	0.000388061	0.00534537	0.000326012	0.000643665	0.00194882	0.00158666	0.000989945	0.00400061	0.00113128	0.00519109	0.00220911	0.0023762	0.000331219	0.000463283	0.000206401	0.00047607	0.000221808	0.000353498	0.000145349	0.00187977	0.000929667	0.000572895	0.000119372	0.00178563	0.00151766	0.000774915	0.000702369	0.000134127	0.000634431	0.000840795	0.000501742	0.0018781	0.00137772	0.000772221	0.000126352	0.00271795	0.000191706	0.000401045	0.0017444	0.00106883	0.00142157	0.000124734	7.1914e-05	0.00114369	0.00189176	0.000349067	0.00142298	0.00162516	0.00111811
k__Bacteria;p__Firmicutes;c__Clostridia;o__Clostridiales;f__Dehalobacteriaceae	0	8.00205e-06	0	0	3.77678e-05	0	9.70535e-06	0	0	2.18941e-06	1.22389e-05	0	0	0	1.14667e-05	0	0	7.68474e-06	0	0	0	0	0	0	0	0	0	0	0	0	0	0	0	0	0	0	0	0	0	0	9.23097e-06	0	0	0	0	5.54075e-06	0	0	0
k__Bacteria;p__Firmicutes;c__Clostridia;o__Clostridiales;f__EtOH8	0	0	0	0	0	0	1.94107e-05	0	0	0	0	0	0	0	0	0	0	0	0	0	0	0	0	1.13015e-05	8.98021e-06	0	0	0	0	0	0	0	0	0	0	0	0	0	0	0	0	0	0	0	0	0	0	0	0
k__Bacteria;p__Firmicutes;c__Clostridia;o__Clostridiales;f__Eubacteriaceae	5.38973e-06	6.40164e-05	0	1.21446e-05	3.02142e-05	0	0	1.69517e-05	7.85608e-06	3.06517e-05	6.73137e-05	2.65004e-05	2.42356e-05	8.74118e-06	0	1.48772e-05	0	0	0	9.21455e-06	2.29547e-05	1.52772e-05	0	1.13015e-05	6.28615e-05	2.10146e-05	0	0	8.03077e-06	0	0	9.4377e-06	4.01279e-05	8.87611e-06	8.42346e-06	3.22286e-05	0	0	7.08787e-05	0	0	0	0	0	0	5.54075e-06	2.96454e-05	0	7.87402e-06
k__Bacteria;p__Firmicutes;c__Clostridia;o__Clostridiales;f__Gracilibacteraceae	1.07795e-05	2.40061e-05	9.31463e-06	0	3.02142e-05	8.3071e-06	0.000174696	1.69517e-05	5.49925e-05	8.31976e-05	5.50748e-05	5.30007e-05	1.6157e-05	6.99295e-05	0	0	8.87233e-06	7.68474e-06	0	5.52873e-05	0.000137728	0	0	0.000124316	3.59208e-05	5.51634e-05	4.81075e-05	0	1.60615e-05	6.72636e-05	2.33368e-05	0.000132128	2.67519e-05	5.32566e-05	0	6.44572e-05	0	9.32662e-06	8.66295e-05	0	3.69239e-05	0	8.98925e-06	4.84614e-05	4.34887e-05	0	1.48227e-05	1.16918e-05	3.93701e-05
k__Bacteria;p__Firmicutes;c__Clostridia;o__Clostridiales;f__Heliobacteriaceae	0	0	0	0	0	0	0	0	0	0	0	0	0	0	0	0	0	0	0	0	0	0	0	0	0	0	0	0	0	0	0	0	0	0	0	0	0	0	0	0	0	0	0	0	0	0	0	0	0
k__Bacteria;p__Firmicutes;c__Clostridia;o__Clostridiales;f__Lachnospiraceae	4.85076e-05	0.00240061	3.72585e-05	0.000461495	0.000823337	0.00125437	0.00070849	0.00544998	0.000903449	0.0190304	0.00116881	0.000503507	0.000121178	0.000270977	0.000194934	0.000327298	2.6617e-05	9.22169e-05	7.26744e-05	0.00102282	0.000309889	0.000236797	9.18248e-05	0.000655486	0.000924961	0.000365129	0.000548425	0.000144445	0.000184708	0.000218607	5.8342e-05	0.00049076	0.000963069	0.000150894	6.73877e-05	0.000311543	1.82577e-05	0.000139899	0.00275639	0.000935226	0.00019385	2.07889e-05	8.09032e-05	0.000155076	0.000891518	0.000199467	0.000755959	0.00204607	0.000283465
k__Bacteria;p__Firmicutes;c__Clostridia;o__Clostridiales;f__Peptococcaceae	1.61692e-05	6.40164e-05	2.79439e-05	2.42892e-05	5.28749e-05	4.15355e-05	0.000232928	8.47587e-05	5.49925e-05	5.03564e-05	6.11943e-05	1.76669e-05	8.07852e-06	3.49647e-05	2.29334e-05	5.95088e-05	0	1.53695e-05	0	1.84291e-05	3.44321e-05	2.29158e-05	9.18248e-06	0.000146919	1.79604e-05	2.10146e-05	1.9243e-05	1.03175e-05	8.03077e-06	1.68159e-05	5.8342e-06	6.60639e-05	2.67519e-05	4.43805e-05	0	2.14857e-05	9.12884e-06	2.79799e-05	3.93771e-05	1.21458e-05	0	1.03945e-05	0	1.93845e-05	2.17443e-05	1.10815e-05	2.96454e-05	0.000233836	7.87402e-06
k__Bacteria;p__Firmicutes;c__Clostridia;o__Clostridiales;f__Peptostreptococcaceae	0.000177861	0.00125632	4.65731e-05	0.000206459	0.000536302	0.000548268	0.000213518	0.000788256	0.000251394	0.00139028	0.000244777	0.000538841	4.84711e-05	0.000113635	6.88002e-05	0.000119018	5.3234e-05	5.37932e-05	0	0.000331724	0.000332844	9.16632e-05	3.67299e-05	0.000271235	0.000170624	0.000170744	0.000105836	4.12699e-05	0.000136523	0.000277462	8.16789e-05	0.000292569	0.000361151	0.000142018	5.89643e-05	0.0002256	4.56442e-05	0.000195859	0.000563092	0.000242916	0.00048001	6.23668e-05	1.79785e-05	0.000242307	0.000761052	6.09482e-05	0.000251986	0.00101719	0.00015748
k__Bacteria;p__Firmicutes;c__Clostridia;o__Clostridiales;f__Ruminococcaceae	9.70152e-05	0.000472121	5.58878e-05	0.000109302	0.000407892	0.000606418	0.000553205	0.00104253	0.000306387	0.000899848	0.00100971	0.000318004	4.84711e-05	5.24471e-05	0.000309601	8.92631e-05	8.87233e-06	3.0739e-05	9.99273e-05	0.000313295	0.000252502	0.000252074	1.8365e-05	0.000395552	0.000727397	0.000212773	0.000327131	0	5.62154e-05	0.000193383	4.66736e-05	0.000311444	0.000414655	0.000106513	8.42346e-05	0.000204115	4.56442e-05	9.32662e-05	0.00178378	0.000522269	0.000147695	2.07889e-05	0.000188774	0.000184153	0.000434887	9.41927e-05	0.000429859	0.000479364	0.000251969
k__Bacteria;p__Firmicutes;c__Clostridia;o__Clostridiales;f__Symbiobacteriaceae	0	0	0	0	0	8.3071e-06	0.000223223	0	0	2.18941e-06	0	8.83345e-06	0	0	0	0	0	0	0	9.21455e-06	0	7.6386e-06	0	0	0	0	0	0	8.03077e-06	0	0	0	0	0	0	0	0	0	0	2.42916e-05	0	0	0	0	1.08722e-05	0	0	0	0
k__Bacteria;p__Firmicutes;c__Clostridia;o__Clostridiales;f__Syntrophomonadaceae	0	1.60041e-05	0	0	7.55355e-06	1.66142e-05	1.94107e-05	2.54276e-05	1.57122e-05	6.56823e-06	6.11943e-06	0	0	0	0	0	0	0	0	9.21455e-06	0	0	0	6.78089e-05	1.79604e-05	0	9.62149e-06	0	1.60615e-05	0	0	9.4377e-06	0	8.87611e-06	0	0	0	0	3.93771e-06	0	9.23097e-06	0	0	0	0	5.54075e-06	0	0	1.5748e-05
k__Bacteria;p__Firmicutes;c__Clostridia;o__Clostridiales;f__Veillonellaceae	7.00665e-05	0.00202452	4.65731e-05	0.000194314	0.00080823	0.000888859	0.000329982	0.00153413	0.00299317	0.00191354	0.00111986	0.000671343	0.000129256	0.000209788	0.0001032	0.000342175	8.87233e-06	8.45322e-05	0.000109012	0.000884597	0.000309889	0.000305544	8.26424e-05	0.000598978	0.000583713	0.000554261	0.00045221	0.000165079	0.000240923	0.000227015	7.00104e-05	0.000311444	0.00109683	0.000186398	4.21173e-05	0.000376	3.65153e-05	3.73065e-05	0.001264	0.00098381	0.000120003	1.03945e-05	2.69677e-05	0.000116307	0.000358781	0.000105274	0.000518795	0.00122764	0.00023622
k__Bacteria;p__Firmicutes;c__Clostridia;o__Clostridiales;f__[Acidaminobacteraceae]	1.07795e-05	0.000208053	0.000130405	2.42892e-05	0.000264374	6.64568e-05	2.9116e-05	8.47587e-05	7.07047e-05	0.000120418	0.000146866	0.000247337	0.000210042	0.000262235	0	1.48772e-05	0	7.68474e-06	9.0843e-06	8.2931e-05	2.29547e-05	7.6386e-06	2.75475e-05	3.39044e-05	0.000170624	3.94024e-05	0.000346374	0	0.000160615	5.04477e-05	2.9171e-05	0.000179316	8.02557e-05	5.32566e-05	0	6.44572e-05	0	1.86532e-05	0.000275639	8.50206e-05	9.23097e-06	0	1.79785e-05	0	6.5233e-05	1.10815e-05	0.000103759	7.01508e-05	0.000314961
k__Bacteria;p__Firmicutes;c__Clostridia;o__Clostridiales;f__[Mogibacteriaceae]	1.07795e-05	0.000104027	1.86293e-05	1.21446e-05	0.000151071	7.47639e-05	1.94107e-05	0.00010171	0.000133553	0.00011166	0.000146866	5.30007e-05	8.07852e-06	2.62235e-05	3.44001e-05	4.46316e-05	0	2.30542e-05	9.0843e-06	0.000156647	0.000114774	1.52772e-05	1.8365e-05	2.2603e-05	3.59208e-05	5.25366e-05	9.62149e-06	1.03175e-05	4.01539e-05	0	5.8342e-06	5.66262e-05	6.68798e-05	1.77522e-05	0	3.22286e-05	0	0	0.000200823	4.85832e-05	0	0	0	0	1.08722e-05	0	0.000103759	0.00012861	3.14961e-05
k__Bacteria;p__Firmicutes;c__Clostridia;o__Clostridiales;f__[Tissierellaceae]	2.69487e-05	0.000360092	2.79439e-05	0.000109302	0.000120857	0.000947009	0.000766722	0.000466173	0.00106057	0.000722505	0.000618062	8.83345e-05	1.6157e-05	3.49647e-05	1.14667e-05	0.000119018	0	1.53695e-05	0	0.000681877	0.000195115	9.93018e-05	2.75475e-05	0.000452059	6.28615e-05	0.000136595	0.000125079	2.06349e-05	2.40923e-05	0.000159751	1.75026e-05	0.000339757	0.000200639	2.66283e-05	8.42346e-06	0.000193372	9.12884e-06	2.79799e-05	0.000563092	0.000315791	0	1.03945e-05	0	9.69227e-06	0.000293548	2.77037e-05	4.44682e-05	0.00129779	5.51181e-05
k__Bacteria;p__Firmicutes;c__Clostridia;o__Halanaerobiales;f__	0	0	0	0	0	0	0	0	0	0	1.22389e-05	0	0	0	0	0	0	0	0	0	0	0	0	0	0	5.25366e-06	0	0	0	0	0	9.4377e-06	0	0	0	0	0	0	0	0	0	0	0	0	0	0	0	0	0
k__Bacteria;p__Firmicutes;c__Clostridia;o__Halanaerobiales;f__Halanaerobiaceae	0	0	0	0	0	0	0	0	0	0	0	0	0	0	0	0	0	0	0	0	0	0	0	0	0	0	0	0	0	0	0	0	0	0	0	0	0	0	0	0	0	0	0	0	0	0	0	0	0
k__Bacteria;p__Firmicutes;c__Clostridia;o__MBA08;f__	0	0	0	1.21446e-05	0	0	0	0	0	0	0	0	0	0	0	0	0	0	0	9.21455e-06	0	0	0	0	0	0	0	0	0	0	0	0	0	0	0	0	0	0	0	0	0	0	0	0	0	0	0	0	0
k__Bacteria;p__Firmicutes;c__Clostridia;o__Natranaerobiales;f__	0	0	0	0	0	0	0	0	0	0	0	0	0	0	0	0	0	0	0	0	0	0	0	0	0	0	0	0	0	0	0	0	0	0	0	0	0	0	0	0	0	0	0	0	0	0	0	0	0
k__Bacteria;p__Firmicutes;c__Clostridia;o__Natranaerobiales;f__Anaerobrancaceae	0	0	0	0	0	0	0	0	0	2.18941e-06	0	0	0	0	0	0	0	0	0	0	0	0	0	0	0	0	2.88645e-05	0	0	0	0	0	0	0	0	0	0	0	0	0	0	0	0	0	0	0	0	0	0
k__Bacteria;p__Firmicutes;c__Clostridia;o__OPB54;f__	3.77281e-05	8.00205e-06	0	0	7.55355e-06	8.3071e-06	6.79374e-05	8.47587e-06	7.85608e-05	2.84623e-05	6.11943e-06	0	0	2.62235e-05	0	1.48772e-05	0	0	0	3.68582e-05	2.29547e-05	7.6386e-06	0	2.2603e-05	2.69406e-05	7.88049e-06	9.62149e-06	1.03175e-05	8.03077e-06	1.68159e-05	0	9.4377e-06	1.3376e-05	2.66283e-05	8.42346e-06	2.14857e-05	0	9.32662e-06	0	2.42916e-05	3.69239e-05	0	0	1.93845e-05	2.17443e-05	0	1.48227e-05	1.16918e-05	1.5748e-05
k__Bacteria;p__Firmicutes;c__Clostridia;o__SHA-98;f__	0	0	0	0	0	0	0	0	0	0	3.05971e-05	0	0	0	0	0	0	0	0	0	0	0	0	1.13015e-05	0	0	0	0	0	0	0	0	0	0	0	0	0	0	0	0	0	0	0	0	0	0	0	0	0
k__Bacteria;p__Firmicutes;c__Clostridia;o__SHA-98;f__D2	0	0	0	0	0	0	0	0	0	0	0	0	0	0	0	0	0	0	0	0	0	0	0	0	0	0	0	0	0	0	0	0	0	0	0	0	0	0	0	0	0	0	0	0	0	0	0	0	0
k__Bacteria;p__Firmicutes;c__Clostridia;o__Thermoanaerobacterales;f__	0	0	0	0	0	0	0	0	0	2.18941e-06	6.11943e-06	0	0	0	0	0	0	0	0	0	0	0	0	1.13015e-05	0	0	1.9243e-05	0	0	0	0	0	0	0	0	0	0	0	0	0	0	0	0	0	0	0	0	0	0
k__Bacteria;p__Firmicutes;c__Clostridia;o__Thermoanaerobacterales;f__Thermoanaerobacteraceae	0	0	0	0	0	4.15355e-05	0	0	0	0	0	0	0	0	0	0	0	0	0	0	0	0	0	0	0	1.05073e-05	0	0	0	0	0	0	0	0	0	0	0	0	0	0	0	0	0	0	0	0	0	0	0
k__Bacteria;p__Firmicutes;c__Erysipelotrichi;o__Erysipelotrichales;f__Erysipelotrichaceae	2.15589e-05	0.000320082	0.000214236	8.50123e-05	0.0002115	0.000191063	4.85267e-05	0.0012629	0.000424228	0.00281558	0.0019521	8.83345e-05	0.000412005	0.000122377	1.14667e-05	0.000223158	0	1.53695e-05	9.0843e-06	0.000838524	0.000126251	0.000198604	1.8365e-05	0.000203427	0.000520852	0.000210146	0.000211673	8.25397e-05	0.000112431	8.40795e-06	1.75026e-05	0.00033032	0.000374527	4.43805e-05	0	0.000107429	9.12884e-06	2.79799e-05	0.000350456	0.000400811	0	1.03945e-05	3.5957e-05	9.69227e-06	0.000108722	2.77037e-05	0.000251986	0.000748275	0.000133858
k__Bacteria;p__Fusobacteria;c__Fusobacteriia;o__Fusobacteriales;f__	0	6.40164e-05	2.79439e-05	2.42892e-05	4.53213e-05	0	1.94107e-05	8.47587e-06	0	3.50306e-05	7.34331e-05	2.65004e-05	1.6157e-05	1.74824e-05	0	1.48772e-05	0	0	9.0843e-06	1.84291e-05	0	0	0	1.13015e-05	4.4901e-05	2.62683e-06	0.000144322	0	8.03077e-06	8.40795e-06	0	3.77508e-05	0	0	0	1.07429e-05	0	9.32662e-06	0.000460712	0	9.23097e-06	0	0	0	1.08722e-05	0	5.92909e-05	0	3.93701e-05
k__Bacteria;p__Fusobacteria;c__Fusobacteriia;o__Fusobacteriales;f__Fusobacteriaceae	1.07795e-05	0.00136835	0	9.71569e-05	0.000120857	0.000581497	2.9116e-05	0.000627214	0.000471365	0.00335856	0.000159105	0.000247337	4.03926e-05	3.49647e-05	3.44001e-05	0.000148772	8.87233e-06	2.30542e-05	0	0.000414655	0.000149206	8.40246e-05	1.8365e-05	0.000248633	0.000224505	8.93122e-05	3.8486e-05	2.06349e-05	1.60615e-05	6.72636e-05	4.08394e-05	0.000132128	0.0010567	8.87611e-06	0	0.000128914	0	0	0.000389833	0.000412957	9.23097e-06	0	0	1.93845e-05	0.000739307	3.32445e-05	0.000222341	0.00240851	0.000110236
k__Bacteria;p__Fusobacteria;c__Fusobacteriia;o__Fusobacteriales;f__Leptotrichiaceae	1.61692e-05	0.000344088	0	6.07231e-05	4.53213e-05	6.64568e-05	7.76428e-05	3.39035e-05	0.000777752	0.000247403	6.73137e-05	4.41673e-05	0.000113099	0	2.29334e-05	8.92631e-05	0	7.68474e-06	0	0.000230364	0.00017216	0.000504148	0	0.000101713	3.59208e-05	9.71927e-05	0	1.03175e-05	3.21231e-05	0	0	4.71885e-05	0.000361151	0	0	2.14857e-05	0	0	0.000114193	0.00037652	0	0	1.79785e-05	0	8.69773e-05	5.54075e-06	4.44682e-05	0.000958728	0
k__Bacteria;p__GAL15;c__;o__;f__	0	1.60041e-05	0	2.42892e-05	0	0	0	0	5.49925e-05	2.18941e-06	2.44777e-05	0	0	0	0	0	0	1.53695e-05	0	9.21455e-06	0	7.6386e-06	0	1.13015e-05	8.08219e-05	2.10146e-05	0	0	0	0	5.8342e-06	0	1.3376e-05	0	0	0	0	0	0	0	0	0	8.98925e-06	0	0	0	0	0	7.87402e-06
k__Bacteria;p__GN02;c__;o__;f__	0	0	0	0	0	0	0	0	0	0	0	0	0	0	0	0	0	0	0	0	0	0	0	0	0	0	0	0	8.03077e-06	0	0	9.4377e-06	0	0	0	0	0	0	0	0	0	0	0	0	0	0	0	0	0
k__Bacteria;p__GN02;c__3BR-5F;o__;f__	0	1.60041e-05	0	0	0	0	0	0	7.85608e-06	0	1.22389e-05	0	0	0	0	0	0	0	1.81686e-05	0	0	0	0	0	0	0	0	0	0	0	0	0	0	0	0	2.14857e-05	3.65153e-05	0	0	0	0	0	0	0	0	0	0	0	0
k__Bacteria;p__GN02;c__BB34;o__;f__	0	0	0	0	0	0	0	0	0	0	0	0	0	0	0	0	0	0	0	0	0	0	0	0	0	0	0	0	0	0	0	0	0	0	0	0	1.82577e-05	9.32662e-06	0	0	0	0	0	0	0	0	0	0	0
k__Bacteria;p__GN02;c__BD1-5;o__;f__	0	1.60041e-05	9.31463e-06	1.21446e-05	4.53213e-05	2.49213e-05	9.70535e-06	4.23793e-05	1.57122e-05	3.06517e-05	6.11943e-06	8.83345e-06	3.23141e-05	2.62235e-05	1.14667e-05	1.48772e-05	0	1.53695e-05	9.0843e-05	0	0	7.6386e-06	0.000394847	2.2603e-05	8.98021e-06	0	8.65934e-05	0	5.62154e-05	0	1.75026e-05	5.66262e-05	6.68798e-05	1.77522e-05	8.42346e-06	2.14857e-05	0	0	8.26918e-05	1.21458e-05	9.23097e-06	0	8.98925e-06	0	1.08722e-05	0	0	2.33836e-05	1.5748e-05
k__Bacteria;p__GN02;c__GKS2-174;o__;f__	0	8.00205e-06	0	0	7.55355e-06	0	3.88214e-05	0	0	1.09471e-05	0	0	3.23141e-05	0	1.14667e-05	0	0	7.68474e-06	5.45058e-05	0	0	0	0	0	0	5.25366e-06	0	0	1.60615e-05	0	0	0	0	8.87611e-06	8.42346e-06	1.07429e-05	9.12884e-06	0	0	0	0	0	0	0	1.08722e-05	0	0	0	0
k__Bacteria;p__GN02;c__IIB17;o__;f__	0	8.00205e-06	0	0	0	0	0	0	0	0	0	0	0	0	0	0	0	0	0	0	0	0	0	0	0	0	0	0	0	0	0	0	0	0	0	0	0	0	0	0	0	0	0	0	0	0	0	0	0
k__Bacteria;p__GN04;c__;o__;f__	0	0	0	0	0	0	3.88214e-05	0	0	2.18941e-06	0	0	0	8.74118e-06	0	0	0	0	0	0	0	0	0	0	0	2.62683e-05	9.62149e-06	0	0	0	0	0	0	0	0	0	0	0	0	0	0	0	0	0	0	0	0	0	0
k__Bacteria;p__GN04;c__GN15;o__;f__	0	0	0	0	0	0	0.000106759	0	0	0	0	0	0	0	0	0	0	0	0	0	0	0	0	0	0	0	0	0	0	0	0	0	0	0	0	0	0	0	3.93771e-06	0	0	0	0	0	0	0	0	0	0
k__Bacteria;p__GN04;c__MSB-5A5;o__;f__	0	0	0	0	0	0	0	0	0	0	0	0	0	0	0	0	0	0	0	0	0	0	0	0	0	5.25366e-06	0	0	0	0	0	0	0	0	0	0	0	0	0	0	0	0	0	0	0	0	0	0	0
k__Bacteria;p__GOUTA4;c__;o__;f__	0	0	0	0	0	0	0	0	0	0	0	0	0	0	0	0	0	0	0	0	0	0	0	0	0	0	0	0	0	0	0	0	0	0	0	0	0	0	0	0	0	0	0	0	0	0	0	0	0
k__Bacteria;p__Gemmatimonadetes;c__;o__;f__	0	8.00205e-05	0	0	0	8.3071e-06	4.85267e-05	0	5.49925e-05	0	1.83583e-05	0	1.6157e-05	9.6153e-05	0	0	0	2.30542e-05	0	2.76437e-05	0	0	9.18248e-06	3.39044e-05	1.79604e-05	4.46561e-05	6.73504e-05	0	0.000120462	8.40795e-06	6.41762e-05	0	1.3376e-05	0	0	1.07429e-05	2.73865e-05	0	0	0	0	0	0	0	1.08722e-05	0	0	0	3.14961e-05
k__Bacteria;p__Gemmatimonadetes;c__Gemm-1;o__;f__	3.77281e-05	0.000648166	0.000130405	0.000121446	0.000143518	0.000224292	0.00242634	0.000161042	0.000714903	0.000151069	0.000544629	0.000132502	0.000339298	0.000384612	6.88002e-05	0.000223158	8.87233e-06	0.000192119	0.000145349	0.000460728	0.000183638	0.000359014	0.000211197	0.000271235	0.000619634	0.000977181	0.000798584	4.12699e-05	0.000650493	0.000159751	0.000530913	0.000169879	0.000280895	0.000168646	9.26581e-05	0.000139657	0.000136933	0.000149226	0.000161446	0.000133604	5.53858e-05	2.07889e-05	7.1914e-05	1.93845e-05	0.000163082	3.32445e-05	0.00016305	0.000222144	0.000354331
k__Bacteria;p__Gemmatimonadetes;c__Gemm-2;o__;f__	0	8.00205e-06	0	1.21446e-05	0	2.49213e-05	0.000698785	0	3.92804e-05	0	3.05971e-05	0	0	8.74118e-06	0	0	0	0	0	9.21455e-06	1.14774e-05	5.34702e-05	0	0	1.79604e-05	7.35512e-05	1.9243e-05	0	1.60615e-05	0	5.8342e-06	9.4377e-06	0	1.77522e-05	0	1.07429e-05	0	0	7.87541e-06	0	0	0	0	0	1.08722e-05	0	0	0	1.5748e-05
k__Bacteria;p__Gemmatimonadetes;c__Gemm-3;o__;f__	0.00152529	0.000480123	0.00226345	0.000218603	0.000543856	0.000623032	0.00414418	0.000932346	0.000487077	0.000420367	0.00234374	0.00247337	0.00298098	0.00334787	0.000848536	0.000967017	0.000372638	0.000499508	0.00872093	0.00272751	0.000665687	0.00339918	0.000808059	0.000768501	0.000808219	0.0136122	0.00180884	0.00145476	0.000690647	0.00176567	0.000787617	0.00349195	0.000374527	0.0026362	0.000513831	0.00196595	0.000456442	0.00102593	0.000543403	0.000716602	0.000443086	0.000239073	0.0029305	0.000872304	0.00050012	0.00123005	0.00254951	0.00264235	0.000992126
k__Bacteria;p__Gemmatimonadetes;c__Gemm-5;o__;f__	3.23384e-05	0.000144037	8.38317e-05	6.07231e-05	3.77678e-05	5.81497e-05	0.000795838	4.23793e-05	0.000141409	4.8167e-05	0.000140747	0.000176669	0.000177728	0.000139859	2.29334e-05	7.43859e-05	2.6617e-05	8.45322e-05	0.000354288	8.2931e-05	2.29547e-05	0.000129856	2.75475e-05	1.13015e-05	0.000260426	0.000472829	0.000105836	8.25397e-05	0.000256985	8.40795e-06	0.000105016	0.000151003	6.68798e-05	5.32566e-05	5.89643e-05	9.66858e-05	9.12884e-06	0.000167879	2.75639e-05	3.64374e-05	3.69239e-05	1.03945e-05	8.98925e-06	9.69227e-06	8.69773e-05	1.66222e-05	0.00016305	0.000175377	0.000165354
k__Bacteria;p__Gemmatimonadetes;c__Gemmatimonadetes;Other;Other	2.15589e-05	3.20082e-05	1.86293e-05	0	7.55355e-06	0	0	5.08552e-05	7.85608e-06	8.75764e-06	2.44777e-05	6.18342e-05	2.42356e-05	6.11883e-05	9.17337e-05	2.97544e-05	0	2.30542e-05	0.000136265	4.60728e-05	2.29547e-05	0.00010694	9.18248e-06	0	5.38812e-05	8.93122e-05	3.8486e-05	2.06349e-05	1.60615e-05	8.40795e-06	5.25078e-05	2.83131e-05	0	6.21328e-05	8.42346e-06	2.14857e-05	9.12884e-06	8.39396e-05	0	1.21458e-05	0	0	0.000539355	0	0	1.66222e-05	7.41136e-05	3.50754e-05	7.87402e-06
k__Bacteria;p__Gemmatimonadetes;c__Gemmatimonadetes;o__;f__	7.54562e-05	0.000592152	0.000111776	0.000145735	0.00023416	0.000332284	0.000650258	0.000271228	0.000416372	0.00018391	0.000679256	0.000538841	0.000589732	0.000638106	0.000389868	0.000342175	8.87233e-06	0.000614779	0.00122638	0.000681877	0.000286934	0.000916632	0.00014692	0.000135618	0.000691476	0.00138959	0.000567668	0.000299207	0.000578216	0.000311094	0.000799286	0.000396383	0.000294271	0.000452681	0.000362209	0.000515658	0.000228221	0.000540944	0.000279577	0.000340082	9.23097e-05	0.000114339	0.000377548	0.000193845	0.000293548	9.41927e-05	0.000726313	0.000607974	0.000527559
k__Bacteria;p__Gemmatimonadetes;c__Gemmatimonadetes;o__C114;f__	0	5.60143e-05	0	2.42892e-05	2.26607e-05	8.3071e-06	0.000465857	0	2.35682e-05	1.31365e-05	1.83583e-05	0	1.6157e-05	1.74824e-05	1.14667e-05	0	0	3.0739e-05	1.81686e-05	2.76437e-05	0	1.52772e-05	0	0	3.59208e-05	0.000144476	9.62149e-05	0	4.01539e-05	8.40795e-06	8.16789e-05	0	0	8.87611e-06	1.68469e-05	0	9.12884e-06	2.79799e-05	1.57508e-05	1.21458e-05	9.23097e-06	0	2.69677e-05	0	2.17443e-05	0	4.44682e-05	4.67672e-05	4.72441e-05
k__Bacteria;p__Gemmatimonadetes;c__Gemmatimonadetes;o__Ellin5290;f__	2.15589e-05	6.40164e-05	1.86293e-05	6.07231e-05	1.51071e-05	4.98426e-05	0.000116464	1.69517e-05	7.85608e-05	4.59776e-05	0.000140747	5.30007e-05	0.000137335	7.86706e-05	4.58668e-05	1.48772e-05	0	7.68474e-05	0.000381541	0.000156647	0	0.000137495	1.8365e-05	5.65074e-05	9.87823e-05	0.000517485	0.000105836	3.09524e-05	8.03077e-05	0	8.75131e-05	1.88754e-05	4.01279e-05	2.66283e-05	9.26581e-05	5.37143e-05	9.12884e-06	0	1.57508e-05	3.64374e-05	0	1.03945e-05	8.09032e-05	1.93845e-05	4.34887e-05	2.2163e-05	4.44682e-05	0.00012861	5.51181e-05
k__Bacteria;p__Gemmatimonadetes;c__Gemmatimonadetes;o__Gemmatimonadales;Other	5.38973e-05	4.80123e-05	2.79439e-05	1.21446e-05	1.51071e-05	4.15355e-05	9.70535e-05	5.08552e-05	4.71365e-05	1.09471e-05	7.95525e-05	7.06676e-05	6.46282e-05	4.37059e-05	3.44001e-05	2.97544e-05	0	6.14779e-05	0.000463299	0.000165862	2.29547e-05	0.000114579	2.75475e-05	0	4.4901e-05	0.000336234	0.000105836	4.12699e-05	3.21231e-05	8.40795e-06	3.50052e-05	0.000169879	4.01279e-05	7.9885e-05	2.52704e-05	5.37143e-05	9.12884e-06	4.66331e-05	3.15016e-05	2.42916e-05	0	0	6.29247e-05	3.87691e-05	2.17443e-05	1.10815e-05	4.44682e-05	0.000198761	6.29921e-05
k__Bacteria;p__Gemmatimonadetes;c__Gemmatimonadetes;o__Gemmatimonadales;f__	0.0122239	0.0015524	0.00299931	0.00353408	0.000732695	0.00212662	0.00400831	0.00244105	0.00128054	0.000766294	0.00299852	0.00372772	0.000840166	0.00143355	0.00464402	0.00135382	0.00354893	0.00239764	0.00554142	0.0109377	0.00249059	0.00771499	0.000505037	0.00222639	0.00119437	0.00325202	0.00368503	0.00143413	0.000570185	0.00691134	0.00149939	0.0023783	0.00243442	0.00279597	0.00364736	0.001504	0.00229134	0.00110987	0.00175228	0.00139677	0.00101541	0.000810769	0.0106523	0.00348922	0.00213094	0.00575684	0.00271256	0.00222144	0.00150394
k__Bacteria;p__Gemmatimonadetes;c__Gemmatimonadetes;o__Gemmatimonadales;f__A1-B1	0	1.60041e-05	0	0	0	0	0	9.32346e-05	2.35682e-05	6.56823e-06	0	0	8.07852e-06	8.74118e-06	0	0	0	0	0	9.21455e-06	2.29547e-05	1.52772e-05	0	0	0	0	0	0	1.60615e-05	2.52239e-05	0	2.83131e-05	0	1.77522e-05	0	0	9.12884e-06	0	1.57508e-05	1.21458e-05	9.23097e-06	0	0	9.69227e-06	1.08722e-05	5.54075e-06	1.48227e-05	1.16918e-05	2.3622e-05
k__Bacteria;p__Gemmatimonadetes;c__Gemmatimonadetes;o__Gemmatimonadales;f__Ellin5301	3.77281e-05	5.60143e-05	2.79439e-05	2.42892e-05	0	1.66142e-05	1.94107e-05	2.54276e-05	8.64168e-05	2.40835e-05	4.89554e-05	7.06676e-05	6.46282e-05	6.11883e-05	4.58668e-05	2.97544e-05	0	0.000115271	9.0843e-05	0.000129004	2.29547e-05	0.000122218	1.8365e-05	4.52059e-05	8.08219e-05	9.45659e-05	1.9243e-05	3.09524e-05	0.0001044	5.88557e-05	3.50052e-05	9.4377e-06	4.01279e-05	0	5.89643e-05	2.14857e-05	0	0.000102593	3.15016e-05	1.21458e-05	1.84619e-05	0	6.29247e-05	1.93845e-05	5.43608e-05	0	8.89363e-05	3.50754e-05	5.51181e-05
k__Bacteria;p__Gemmatimonadetes;c__Gemmatimonadetes;o__Gemmatimonadales;f__Gemmatimonadaceae	1.07795e-05	0.000120031	4.65731e-05	6.07231e-05	7.55355e-05	0.000132914	0.000320276	0.000339035	0.000117841	6.34929e-05	6.11943e-05	0.000220836	0.000581654	0.000559436	5.73335e-05	2.97544e-05	0	9.99016e-05	0.000644985	0.000258007	8.03416e-05	0.000206242	0.000119372	6.78089e-05	0.000125723	0.000244295	8.65934e-05	2.06349e-05	0.000554123	0.000168159	0.000250871	0.000235943	8.02557e-05	0.000266283	9.26581e-05	0.000279315	6.39018e-05	0.000242492	0.000122069	3.64374e-05	9.23097e-05	3.11834e-05	0.000107871	0.000116307	7.61052e-05	3.87852e-05	0.000207518	0.000175377	0.000110236
k__Bacteria;p__Gemmatimonadetes;c__Gemmatimonadetes;o__KD8-87;f__	5.38973e-06	5.60143e-05	5.58878e-05	0	3.77678e-05	3.32284e-05	0.000349392	2.54276e-05	7.85608e-06	2.84623e-05	4.2836e-05	4.41673e-05	8.07852e-05	6.99295e-05	1.14667e-05	0	0	3.0739e-05	7.26744e-05	9.21455e-06	0	7.6386e-06	9.18248e-06	2.2603e-05	8.98021e-06	3.94024e-05	0.000230916	0	6.42462e-05	1.68159e-05	2.9171e-05	3.77508e-05	1.3376e-05	7.10089e-05	2.52704e-05	8.5943e-05	3.65153e-05	0	1.57508e-05	1.21458e-05	0	0	1.79785e-05	0	0	0	1.48227e-05	3.50754e-05	3.14961e-05
k__Bacteria;p__Gemmatimonadetes;c__Gemmatimonadetes;o__N1423WL;f__	0	9.60246e-05	2.79439e-05	1.21446e-05	3.02142e-05	4.98426e-05	1.94107e-05	8.47587e-06	3.92804e-05	2.40835e-05	6.11943e-05	1.76669e-05	0.000201963	9.6153e-05	1.14667e-05	2.97544e-05	0	2.30542e-05	1.81686e-05	7.37164e-05	2.29547e-05	4.58316e-05	1.8365e-05	1.13015e-05	6.28615e-05	0.000139222	7.69719e-05	2.06349e-05	0.000200769	1.68159e-05	0.000449234	1.88754e-05	5.35038e-05	2.66283e-05	8.42346e-06	5.37143e-05	5.4773e-05	0.000149226	1.57508e-05	3.64374e-05	3.69239e-05	1.03945e-05	0	0	1.08722e-05	5.54075e-06	2.96454e-05	2.33836e-05	9.44882e-05
k__Bacteria;p__H-178;c__;o__;f__	0	0	0	0	0	0	0	0	0	0	0	0	0	0	0	0	0	0	0	0	0	0	0	0	0	0	1.9243e-05	0	0	0	0	0	0	0	0	0	0	0	3.93771e-06	0	0	0	0	0	0	0	0	0	0
k__Bacteria;p__Hyd24-12;c__;o__;f__	0	0	0	0	0	0	0	8.47587e-06	0	0	0	0	0	0	0	0	0	0	0	0	0	0	0	0	0	0	0	0	8.03077e-06	0	0	0	0	0	0	0	0	0	3.93771e-06	0	0	0	0	0	0	0	0	0	0
k__Bacteria;p__KSB3;c__;o__;f__	0	0	0	0	0	0	0	0	0	0	0	0	0	0	0	0	0	0	0	0	0	0	0	0	0	0	0	0	0	0	0	0	0	0	0	0	0	0	0	0	0	0	0	0	0	0	0	0	0
k__Bacteria;p__Kazan-3B-28;c__;o__;f__	0	0	0	0	0	0	0	0	0	0	0	0	0	0	0	0	0	0	0	0	0	0	0	0	0	0	0	0	0	0	5.8342e-06	0	0	0	0	0	0	0	7.87541e-06	0	0	0	0	0	0	0	0	0	0
k__Bacteria;p__LD1;c__;o__;f__	0	0	0	0	0	0	0	0	0	0	0	0	0	0	0	0	0	0	0	0	0	0	0	0	0	0	0	0	0	0	0	0	0	0	0	0	0	0	0	0	0	0	0	0	0	0	0	0	0
k__Bacteria;p__Lentisphaerae;c__[Lentisphaeria];o__Z20;f__	0	0	0	0	0	0	0	0	0	0	6.11943e-06	0	0	0	0	0	0	0	0	0	0	0	0	0	0	0	0	0	8.03077e-06	0	0	0	0	0	0	0	0	0	0	0	0	0	0	0	0	0	0	0	0
k__Bacteria;p__MVP-21;c__;o__;f__	5.38973e-06	8.00205e-05	9.31463e-06	4.85785e-05	7.55355e-06	2.49213e-05	2.9116e-05	8.47587e-06	7.85608e-06	2.18941e-05	3.67166e-05	8.83345e-06	0	0	0	1.48772e-05	0	2.30542e-05	2.72529e-05	2.76437e-05	0	1.52772e-05	9.18248e-06	1.13015e-05	0.000107762	2.62683e-05	4.81075e-05	3.09524e-05	0	8.40795e-06	4.08394e-05	0	1.3376e-05	8.87611e-06	8.42346e-06	0	0	3.73065e-05	1.57508e-05	3.64374e-05	0	0	8.98925e-06	9.69227e-06	1.08722e-05	0	1.48227e-05	0	7.87402e-06
k__Bacteria;p__MVS-104;c__;o__;f__	0	0	0	0	0	0	0	0	0	0	0	0	0	0	0	0	0	0	0	0	0	0	0	0	0	0	0	0	0	0	0	0	0	0	0	0	0	0	0	0	0	0	0	0	0	0	0	0	0
k__Bacteria;p__NC10;c__;o__;f__	0	0	0	0	0	0	0	0	0	0	0	0	0	0	0	0	0	0	0	0	0	0	0	0	0	0	0	0	0	0	0	0	0	0	0	0	0	0	0	0	0	0	0	0	0	0	0	0	0
k__Bacteria;p__NC10;c__12-24;Other;Other	0	0	0	0	0	0	0	0	0	0	6.11943e-06	0	0	0	0	0	0	0	0	0	0	0	0	0	0	7.88049e-06	0	0	0	0	0	0	0	0	0	0	0	0	0	0	0	0	0	0	0	0	0	0	0
k__Bacteria;p__NC10;c__12-24;o__JH-WHS47;f__	0	8.00205e-06	0	0	0	0	0	0	1.57122e-05	0	6.11943e-05	0	0	0	0	0	0	7.68474e-06	0	0	0	0	0	0	5.38812e-05	1.83878e-05	0	0	0	0	0	0	0	0	0	0	0	0	0	1.21458e-05	0	0	0	0	0	0	1.48227e-05	0	0
k__Bacteria;p__NC10;c__12-24;o__Methylomirabiliales;f__Methylomirabiliaceae	0	0	0	0	0	0	0	0	0	0	0	0	0	0	0	0	0	0	0	0	0	0	0	0	0	0	0	0	0	0	0	0	0	0	0	0	0	0	0	0	0	0	0	0	0	5.54075e-06	0	0	0
k__Bacteria;p__NC10;c__wb1-A12;o__;f__	0	0	0	0	0	0	0	0	0	0	0	0	0	0	0	0	0	0	0	0	0	0	0	0	0	0	0	0	0	0	0	0	0	0	0	0	0	0	0	0	0	0	0	0	0	0	0	0	0
k__Bacteria;p__NKB19;c__;o__;f__	0	0	0	0	1.51071e-05	8.3071e-06	0.00014558	8.47587e-06	1.57122e-05	0	1.22389e-05	0	8.07852e-06	0	0	0	0	0	0	0	0	0	0	2.2603e-05	0	2.10146e-05	1.9243e-05	0	8.03077e-06	0	0	0	0	0	0	1.07429e-05	0	0	0	1.21458e-05	0	0	0	0	0	0	0	0	7.87402e-06
k__Bacteria;p__NKB19;c__TSBW08;o__;f__	0	1.60041e-05	0	0	0	0	0	0	0	4.37882e-06	1.22389e-05	2.65004e-05	4.84711e-05	0	1.14667e-05	0	0	0	0	0	0	7.6386e-06	0	0	8.98021e-06	1.5761e-05	0	0	4.01539e-05	0	5.8342e-06	9.4377e-06	1.3376e-05	0	0	0	1.82577e-05	0	3.93771e-06	0	0	0	1.79785e-05	0	0	0	0	0	0
k__Bacteria;p__NKB19;c__noFP_H4;o__;f__	0	0	0	0	0	0	0	0	0	0	0	0	0	0	0	0	0	0	0	0	0	0	0	0	0	0	0	0	0	0	0	0	0	0	0	0	0	0	0	0	0	0	0	0	0	0	0	0	0
k__Bacteria;p__Nitrospirae;c__Nitrospira;o__Nitrospirales;f__	0	0	0	0	0	0	0.00121317	0	0	4.37882e-06	1.22389e-05	0	0	0	0	0	0	0	0	0	0	0	0	0	0	0	0	0	0	0	0	0	0	0	0	0	0	0	0	0	0	0	0	0	0	0	0	0	0
k__Bacteria;p__Nitrospirae;c__Nitrospira;o__Nitrospirales;f__0319-6A21	1.61692e-05	0.000576147	2.79439e-05	8.50123e-05	0.000113303	9.96852e-05	0.00166932	0.000118662	0.00119412	0.000129175	0.00063642	7.95011e-05	9.69423e-05	0.000139859	0	0.000163649	0	0.000276651	3.63372e-05	0.00040544	0.000401708	0.000206242	9.18248e-06	9.04118e-05	0.000781278	0.000748647	0.000163565	3.09524e-05	0.0002088	3.36318e-05	5.8342e-05	0.000103815	5.35038e-05	3.55044e-05	5.89643e-05	4.29715e-05	4.56442e-05	0	0.000141757	0.000194333	0	0	2.69677e-05	3.87691e-05	6.5233e-05	0	0.000192695	0.000198761	0.000251969
k__Bacteria;p__Nitrospirae;c__Nitrospira;o__Nitrospirales;f__FW	0	2.40061e-05	0	0	0	0	0	0	1.57122e-05	4.37882e-06	6.11943e-06	0	0	0	0	0	0	0	0	0	0	0	0	1.13015e-05	3.59208e-05	5.25366e-06	9.62149e-06	0	0	0	1.16684e-05	0	0	1.77522e-05	0	0	0	0	1.18131e-05	0	0	0	0	0	0	0	1.48227e-05	0	0
k__Bacteria;p__Nitrospirae;c__Nitrospira;o__Nitrospirales;f__Nitrospiraceae	3.23384e-05	0.000720184	5.58878e-05	0.000230748	0.000151071	0.000166142	0.00231958	0.000262752	0.000824888	0.000275866	0.000373285	0.000291504	0.000622046	0.000314683	0.000149067	0.000238035	3.54893e-05	0.000537932	0.00059048	0.000423869	0.000413185	0.000267351	0.000119372	0.000203427	0.00165236	0.000780168	0.000625397	8.25397e-05	0.00214422	0.000269055	0.000688436	0.000320882	0.000468159	0.000328416	0.000210587	0.000279315	0.000620761	0.000830069	0.000129944	0.000291499	0.000175388	4.15779e-05	0.000152817	9.69227e-05	0.000228315	4.4326e-05	0.000370568	0.000502748	0.000244094
k__Bacteria;p__Nitrospirae;c__Nitrospira;o__Nitrospirales;f__[Leptospirillaceae]	0	0	0	0	0	0	0	0	0	0	0	0	0	0	0	0	0	0	0	0	0	0	0	0	0	0	0	0	0	0	0	0	0	0	0	0	0	0	0	0	0	0	0	0	0	0	0	0	0
k__Bacteria;p__Nitrospirae;c__Nitrospira;o__Nitrospirales;f__[Thermodesulfovibrionaceae]	0	8.00205e-06	0	0	0	0	3.88214e-05	0	7.85608e-06	2.18941e-06	0	8.83345e-06	0	0	0	0	0	0	9.0843e-06	0	0	1.52772e-05	0	0	8.08219e-05	5.25366e-06	9.62149e-06	0	0	1.68159e-05	0	0	1.3376e-05	8.87611e-06	8.42346e-06	0	0	0	0	0	9.23097e-06	0	8.98925e-06	0	0	0	0	0	0
k__Bacteria;p__OC31;c__;o__;f__	0	0	0	0	0	0	0	0	0	0	0	0	0	0	0	0	0	0	0	0	0	0	0	0	0	0	0	0	0	0	0	0	0	0	0	0	0	0	0	0	0	0	0	0	0	0	0	0	0
k__Bacteria;p__OD1;c__;o__;f__	0	1.60041e-05	4.65731e-05	0	7.55355e-06	0	9.70535e-05	0	0	4.37882e-06	0	0	8.07852e-06	8.74118e-06	0	0	0	0	9.0843e-06	0	0	0	0	0	0	0	9.62149e-06	0	0	1.68159e-05	2.33368e-05	3.77508e-05	0	4.43805e-05	8.42346e-06	1.07429e-05	0	0	0	0	0	0	1.79785e-05	9.69227e-06	0	0	0	0	0
k__Bacteria;p__OD1;c__ABY1;o__;f__	0	0	0	0	0	0	0	0	0	0	0	0	8.07852e-06	0	0	0	0	0	2.72529e-05	0	0	0	0	0	8.98021e-06	0	0	1.03175e-05	0	0	0	0	0	0	8.42346e-06	0	0	0	0	1.21458e-05	0	0	0	0	0	0	0	0	0
k__Bacteria;p__OD1;c__Mb-NB09;o__;f__	0	0	0	0	0	0	0	0	0	0	0	0	0	0	0	0	0	0	0	0	0	0	0	0	0	0	0	0	0	0	0	0	0	0	0	0	0	0	0	0	0	0	0	0	0	0	0	0	0
k__Bacteria;p__OD1;c__SM2F11;o__;f__	0	3.20082e-05	3.72585e-05	3.64339e-05	5.28749e-05	1.66142e-05	0.000135875	1.69517e-05	1.57122e-05	1.53259e-05	0	8.83345e-06	0.000557418	5.24471e-05	1.14667e-05	0	0	6.91627e-05	0.00012718	9.21455e-06	2.29547e-05	7.6386e-06	0	2.2603e-05	0	2.36415e-05	3.8486e-05	4.12699e-05	0.000192739	2.52239e-05	0.000256705	6.60639e-05	1.3376e-05	7.9885e-05	0.000101082	6.44572e-05	5.4773e-05	8.39396e-05	2.36262e-05	2.42916e-05	1.84619e-05	4.15779e-05	2.69677e-05	0	2.17443e-05	0	0	8.18426e-05	2.3622e-05
k__Bacteria;p__OD1;c__ZB2;o__;f__	0	0	0	0	7.55355e-06	0	5.82321e-05	1.69517e-05	0	4.37882e-06	0	0	5.65497e-05	2.62235e-05	1.14667e-05	0	0	7.68474e-06	7.26744e-05	0	0	7.6386e-06	0	0	0	2.62683e-06	0	1.03175e-05	8.03077e-06	0	0	9.4377e-06	0	0	8.42346e-06	0	1.82577e-05	0	7.87541e-06	0	0	0	8.98925e-06	0	0	0	0	1.16918e-05	7.87402e-06
k__Bacteria;p__OP11;c__;o__;f__	0	8.00205e-06	0	0	0	0	9.70535e-06	8.47587e-06	0	4.37882e-06	1.22389e-05	8.83345e-06	0	8.74118e-06	0	0	0	0	1.81686e-05	0	0	0	9.18248e-06	0	2.69406e-05	2.62683e-06	0	0	8.03077e-06	0	1.16684e-05	0	0	0	0	2.14857e-05	0	0	0	0	0	0	0	0	0	0	0	1.16918e-05	0
k__Bacteria;p__OP11;c__OP11-2;o__;f__	0	0	0	0	0	0	0	0	0	0	0	0	0	0	0	0	0	0	0	0	0	0	0	0	0	0	0	0	0	0	0	0	0	0	0	0	0	0	0	0	0	0	0	0	0	0	0	0	0
k__Bacteria;p__OP11;c__OP11-3;o__;f__	0	0	0	0	0	0	0	0	0	0	0	0	1.6157e-05	0	0	0	0	2.30542e-05	0	0	0	0	0	1.13015e-05	8.98021e-06	0	0	0	0	0	0	0	0	0	3.36939e-05	0	0	0	0	0	0	0	0	0	0	0	0	0	0
k__Bacteria;p__OP11;c__OP11-4;o__;f__	0	0	0	0	0	0	0	0	0	0	0	8.83345e-06	0	0	0	0	0	0	9.0843e-06	0	0	0	0	0	0	0	0	0	0	0	0	1.88754e-05	0	1.77522e-05	0	0	0	2.79799e-05	0	0	0	0	0	0	0	0	0	0	0
k__Bacteria;p__OP11;c__WCHB1-64;o__;f__	0	8.00205e-06	0	0	0	0	0	8.47587e-06	0	0	0	0	8.07852e-06	0	1.14667e-05	0	0	0	0	0	0	0	0	0	0	0	0	0	0	0	0	0	1.3376e-05	0	0	0	0	0	0	0	0	0	0	0	0	0	0	0	0
k__Bacteria;p__OP11;c__WCHB1-64;o__d153;f__	0	0	9.31463e-06	0	0	0	9.70535e-06	8.47587e-06	0	8.75764e-06	0	0	3.23141e-05	0	0	0	0	0	0	0	0	0	0	0	0	0	0	0	0	0	2.33368e-05	9.4377e-06	0	8.87611e-06	0	0	9.12884e-06	0	0	1.21458e-05	0	0	0	0	0	0	0	0	0
k__Bacteria;p__OP3;c__BD4-9;o__;f__	0	0	0	0	0	0	0	0	0	0	0	0	0	0	0	0	0	0	0	0	0	0	0	0	0	0	0	0	0	0	0	0	0	0	0	0	0	0	0	0	0	0	0	0	0	0	0	0	0
k__Bacteria;p__OP3;c__PBS-25;o__;f__	0	0	0	0	0	0	0	0	0	0	0	0	0	0	0	0	0	7.68474e-06	0	0	0	0	9.18248e-06	0	0	0	1.9243e-05	0	0	0	0	0	0	0	8.42346e-06	0	0	0	0	0	0	0	0	0	0	0	0	1.16918e-05	7.87402e-06
k__Bacteria;p__OP3;c__koll11;o__;f__	0	0	0	0	0	0	0	0	1.57122e-05	0	0	0	0	8.74118e-06	0	0	0	0	0	0	0	0	0	0	0	2.62683e-06	0	0	8.03077e-06	0	0	0	0	0	0	0	0	0	0	0	0	0	0	0	0	0	0	0	0
k__Bacteria;p__OP3;c__koll11;o__GIF10;f__kpj58rc	0	0	0	0	0	0	0	0	0	0	0	8.83345e-06	8.07852e-06	0	0	0	0	7.68474e-06	0	0	0	0	0	0	8.98021e-06	1.5761e-05	0	0	0	0	0	0	0	0	2.52704e-05	0	0	0	0	0	0	0	0	0	0	0	0	0	0
k__Bacteria;p__OP8;c__;o__;f__	0	0	0	0	0	0	0	0	0	2.18941e-06	6.11943e-06	0	0	0	0	0	0	0	0	0	0	0	0	0	2.69406e-05	0	0	0	0	0	0	9.4377e-06	1.3376e-05	0	0	0	0	0	3.93771e-05	0	0	0	0	0	0	0	0	0	1.5748e-05
k__Bacteria;p__OP8;c__OP8_1;o__;f__	0	0	0	0	0	0	0	0	7.85608e-06	0	0	0	0	0	0	0	0	0	0	0	0	0	0	1.13015e-05	0	0	0	0	8.03077e-06	0	0	0	0	0	0	0	0	0	3.93771e-06	0	0	0	0	0	0	0	0	0	0
k__Bacteria;p__OP8;c__OP8_1;o__OPB95;f__	0	0	0	0	0	0	0	0	0	0	0	0	0	0	0	0	0	0	0	0	0	0	0	0	0	0	0	0	0	0	0	0	0	0	0	0	0	0	0	0	0	0	0	0	0	0	0	0	0
k__Bacteria;p__OP8;c__OP8_1;o__SHA-124;f__	0	0	0	0	1.51071e-05	0	0	0	0	0	0	0	0	0	0	0	0	0	0	0	0	0	0	2.2603e-05	8.98021e-06	0	0	0	0	0	0	0	0	0	0	0	0	0	0	0	0	0	0	0	0	0	0	0	0
k__Bacteria;p__OP8;c__OP8_2;o__;f__	0	0	0	0	0	0	0	3.39035e-05	0	0	0	0	0	0	0	0	0	0	0	0	0	0	0	2.2603e-05	0	2.62683e-06	0	0	8.03077e-06	0	0	0	1.3376e-05	0	0	0	0	0	0	0	0	0	0	0	0	0	0	0	2.3622e-05
k__Bacteria;p__OP9;c__JS1;o__SB-45;f__	0	0	0	0	0	0	0	0	0	0	0	0	0	0	0	0	0	0	0	0	0	0	0	0	0	0	0	0	0	0	0	0	0	0	0	0	0	0	0	0	0	0	0	0	0	0	0	0	0
k__Bacteria;p__OP9;c__OPB46;o__SHA-1;f__	0	0	0	0	0	0	0	0	0	0	0	0	0	0	0	0	0	0	0	0	0	0	0	0	0	0	0	0	0	0	0	0	0	0	0	0	0	0	0	0	0	0	0	0	0	0	0	0	0
k__Bacteria;p__Planctomycetes;c__;o__;f__	0	0	0	1.21446e-05	0	0	0	0	4.71365e-05	0	1.22389e-05	0	0	0	1.14667e-05	0	0	0	0	9.21455e-06	1.14774e-05	0	0	0	1.79604e-05	2.88951e-05	2.88645e-05	0	0	0	0	0	1.3376e-05	0	0	0	0	0	0	1.21458e-05	0	0	0	0	0	0	0	1.16918e-05	2.3622e-05
k__Bacteria;p__Planctomycetes;c__028H05-P-BN-P5;o__;f__	0	0	9.31463e-06	0	0	0	0	0	4.71365e-05	0	6.11943e-06	0	1.6157e-05	8.74118e-06	0	0	0	1.53695e-05	0	2.76437e-05	0	0	0	4.52059e-05	4.4901e-05	2.36415e-05	9.62149e-06	0	1.60615e-05	0	0	0	0	0	0	0	0	0	0	1.21458e-05	0	0	8.98925e-06	0	0	0	1.48227e-05	1.16918e-05	1.5748e-05
k__Bacteria;p__Planctomycetes;c__BD7-11;o__;f__	0	0	0	0	0	0	0	0	7.85608e-06	0	6.11943e-06	0	8.07852e-06	0	0	0	0	0	9.0843e-06	1.84291e-05	0	2.29158e-05	9.18248e-06	0	2.69406e-05	6.82976e-05	2.88645e-05	0	8.03077e-06	0	0	0	0	0	0	0	0	0	0	0	0	0	0	0	0	5.54075e-06	0	0	0
k__Bacteria;p__Planctomycetes;c__C6;o__MVS-107;f__	0	0	0	0	0	0	1.94107e-05	0	7.85608e-06	0	6.11943e-06	0	0	0	0	0	0	0	0	9.21455e-06	0	0	0	0	0	5.25366e-06	0	0	0	0	0	0	0	0	0	0	0	0	0	0	0	0	0	0	0	0	0	0	0
k__Bacteria;p__Planctomycetes;c__C6;o__d113;f__	0	0	0	1.21446e-05	0	0	0	8.47587e-06	2.35682e-05	0	0	8.83345e-06	8.07852e-06	8.74118e-06	0	0	0	1.53695e-05	0	2.76437e-05	0	0	0	2.2603e-05	2.69406e-05	3.94024e-05	9.62149e-06	0	2.40923e-05	0	0	0	0	0	0	0	0	0	0	0	0	0	0	0	0	0	1.48227e-05	0	7.87402e-06
k__Bacteria;p__Planctomycetes;c__ODP123;o__T8-B82;f__	0	0	0	0	0	0	0	0	0	0	0	0	0	0	0	0	0	0	0	0	0	0	0	0	0	0	0	0	0	0	0	0	0	0	0	0	0	0	0	0	0	0	0	0	0	0	0	0	0
k__Bacteria;p__Planctomycetes;c__OM190;o__;f__	0	0	0	0	0	0	3.88214e-05	0	0	0	0	0	8.07852e-06	0	0	0	0	0	0	0	1.14774e-05	0	0	0	0	1.5761e-05	0	0	0	0	0	0	0	0	0	0	0	0	3.93771e-06	0	0	0	0	0	0	0	0	1.16918e-05	0
k__Bacteria;p__Planctomycetes;c__OM190;o__CL500-15;f__	0	0	0	0	0	8.3071e-06	0	0	7.85608e-05	4.37882e-06	6.73137e-05	7.06676e-05	4.84711e-05	2.62235e-05	1.14667e-05	1.48772e-05	0	1.53695e-05	0.000181686	2.76437e-05	5.73868e-05	2.29158e-05	2.75475e-05	0	6.28615e-05	0.000141849	0.000153944	1.03175e-05	4.81846e-05	8.40795e-06	0	0	5.35038e-05	0	0	0	0	0	0	1.21458e-05	0	0	2.69677e-05	0	0	0	4.44682e-05	1.16918e-05	5.51181e-05
k__Bacteria;p__Planctomycetes;c__OM190;o__agg27;f__	0	0	0	0	0	0	0	0	1.57122e-05	0	3.05971e-05	1.76669e-05	0	0	0	1.48772e-05	0	1.53695e-05	2.72529e-05	2.76437e-05	0	2.29158e-05	0	2.2603e-05	3.59208e-05	2.36415e-05	1.9243e-05	0	3.21231e-05	0	0	0	2.67519e-05	0	0	0	0	0	0	0	0	0	8.98925e-06	0	0	0	0	0	0
k__Bacteria;p__Planctomycetes;c__Phycisphaerae;o__AKAU3564;f__	0	0	0	0	0	0	0	0	0	0	0	0	0	0	0	0	0	0	0	0	0	0	0	0	0	7.88049e-06	0	0	0	0	0	0	0	0	0	0	0	0	0	0	0	0	0	0	0	0	0	0	0
k__Bacteria;p__Planctomycetes;c__Phycisphaerae;o__C86;f__	0	0	0	0	0	0	0	0	0	0	0	0	0	0	0	0	0	0	0	0	0	0	0	0	0	0	0	0	0	0	0	0	0	0	0	0	0	0	0	0	0	0	0	0	0	0	0	0	0
k__Bacteria;p__Planctomycetes;c__Phycisphaerae;o__CCM11a;f__	0	0	0	0	0	0	0	0	0	0	6.11943e-06	0	0	0	0	0	0	7.68474e-06	0	0	0	0	0	0	0	1.31341e-05	0	0	0	0	0	0	0	0	0	0	0	0	0	0	0	0	0	0	0	0	0	0	0
k__Bacteria;p__Planctomycetes;c__Phycisphaerae;o__CPla-3;f__	0	0	0	0	0	0	0	0	2.35682e-05	0	0	0	0	0	0	0	0	0	0	1.84291e-05	0	0	0	0	8.98021e-06	1.31341e-05	0	0	0	0	0	0	0	0	0	0	0	0	0	0	0	0	0	0	0	0	0	0	7.87402e-06
k__Bacteria;p__Planctomycetes;c__Phycisphaerae;o__MSBL9;f__	0	0	0	0	0	0	0	0	0	0	0	0	0	0	0	0	0	0	0	9.21455e-06	0	0	0	0	1.79604e-05	0	0	0	0	0	0	0	0	0	0	0	0	0	0	0	0	0	0	0	0	0	0	0	0
k__Bacteria;p__Planctomycetes;c__Phycisphaerae;o__Phycisphaerales;Other	0	0	0	0	0	0	0	0	0	0	0	0	0	0	0	0	0	0	0	0	0	0	0	0	0	0	0	0	0	0	0	0	0	0	0	0	0	0	3.93771e-06	0	0	0	0	0	0	0	0	0	0
k__Bacteria;p__Planctomycetes;c__Phycisphaerae;o__Phycisphaerales;f__	5.38973e-06	0	0	1.21446e-05	0	0	3.88214e-05	8.47587e-06	4.71365e-05	0	4.2836e-05	6.18342e-05	4.84711e-05	6.99295e-05	0	2.97544e-05	0	5.37932e-05	4.54215e-05	4.60728e-05	2.29547e-05	0.000129856	1.8365e-05	0	8.98021e-05	0.000110327	4.81075e-05	0	0.000112431	0	0	0	0	0	4.21173e-05	0	0	0	0	2.42916e-05	0	0	2.69677e-05	0	0	0	2.96454e-05	1.16918e-05	3.14961e-05
k__Bacteria;p__Planctomycetes;c__Phycisphaerae;o__Phycisphaerales;f__Phycisphaeraceae	0	0	0	0	0	0	0	0	7.85608e-06	0	0	0	0	0	0	0	0	0	0	9.21455e-06	0	0	0	0	0	1.5761e-05	0	0	0	0	0	0	0	0	0	0	0	0	0	0	0	0	0	0	0	0	1.48227e-05	0	0
k__Bacteria;p__Planctomycetes;c__Phycisphaerae;o__Pla1;f__	0	0	0	0	0	0	0	0	7.85608e-06	0	0	0	0	0	0	0	0	0	0	0	0	0	0	0	8.98021e-06	1.05073e-05	0	0	0	0	0	0	0	0	0	0	0	0	0	0	0	0	0	0	0	0	0	1.16918e-05	0
k__Bacteria;p__Planctomycetes;c__Phycisphaerae;o__S-70;f__	0	0	0	0	0	0	0	0	7.85608e-06	0	0	0	0	0	0	0	0	0	0	9.21455e-06	0	0	0	0	0	1.5761e-05	0	0	0	0	0	0	0	0	0	0	0	0	0	0	0	0	0	0	0	0	0	0	0
k__Bacteria;p__Planctomycetes;c__Phycisphaerae;o__SHA-43;f__	0	0	0	0	0	0	0	0	0	0	0	0	0	0	0	0	0	0	0	0	0	0	0	0	0	0	0	0	0	0	0	0	0	0	0	0	0	0	0	0	0	0	0	0	0	0	0	0	0
k__Bacteria;p__Planctomycetes;c__Phycisphaerae;o__WD2101;f__	0.00020481	4.80123e-05	7.4517e-05	0.000522219	6.7982e-05	2.49213e-05	9.70535e-05	0.000805208	0.000691335	6.34929e-05	0.000544629	0.00158119	0.00178535	0.00184439	0.000435735	0.000728982	4.43616e-05	0.00219784	0.00363372	0.00113339	0.000929667	0.00158883	0.00101007	0.000463361	0.00137397	0.00202003	0.00118344	0.000959525	0.00299548	0.000193383	7.00104e-05	0.000254818	0.000548414	0.00036392	0.00212271	0.0001504	6.39018e-05	0.000223839	7.48164e-05	0.000485832	0.000156926	0.000259862	0.00130344	1.93845e-05	6.5233e-05	0.000980713	0.000755959	0.00102888	0.000866142
k__Bacteria;p__Planctomycetes;c__Phycisphaerae;o__mle1-8;f__	0	0	0	0	0	0	0	0	1.57122e-05	0	0	0	8.07852e-06	8.74118e-06	0	0	0	0	0	1.84291e-05	1.14774e-05	7.6386e-06	0	1.13015e-05	8.98021e-06	1.05073e-05	0	0	8.03077e-06	0	0	0	0	0	0	0	0	0	0	0	0	0	8.98925e-06	0	0	0	0	0	7.87402e-06
k__Bacteria;p__Planctomycetes;c__Pla3;o__;f__	0	0	0	0	0	0	0	0	2.35682e-05	0	1.83583e-05	0	0	0	0	0	0	7.68474e-06	0	9.21455e-06	0	0	0	0	1.79604e-05	7.88049e-06	1.9243e-05	0	8.03077e-06	0	0	0	0	0	8.42346e-06	0	0	0	0	0	0	0	8.98925e-06	0	0	0	0	1.16918e-05	7.87402e-06
k__Bacteria;p__Planctomycetes;c__Pla4;o__;f__	0	1.60041e-05	1.86293e-05	0	0	8.3071e-06	1.94107e-05	0	7.85608e-06	4.37882e-06	6.11943e-06	0	0	0	0	0	0	0	0	0	0	0	0	0	0	3.67756e-05	0	0	0	0	0	0	0	0	0	0	0	0	0	1.21458e-05	0	0	0	0	0	0	0	2.33836e-05	2.3622e-05
k__Bacteria;p__Planctomycetes;c__Planctomycetia;o__B97;f__	5.38973e-06	0	0	1.21446e-05	0	0	0	8.47587e-06	2.35682e-05	2.18941e-06	6.11943e-06	0	2.42356e-05	4.37059e-05	0	0	0	8.45322e-05	2.72529e-05	9.21455e-06	0	7.6386e-06	9.18248e-06	4.52059e-05	3.59208e-05	4.72829e-05	9.62149e-06	1.03175e-05	0.000120462	0	0	0	0	0	5.89643e-05	0	0	0	0	1.21458e-05	0	0	0	0	0	1.10815e-05	0	5.8459e-05	7.87402e-06
k__Bacteria;p__Planctomycetes;c__Planctomycetia;o__Gemmatales;f__Gemmataceae	0.00040962	0	0	0.000449351	0	0	0	0.000898442	0.00179904	0	0.00149314	0.00163419	0.00138951	0.00134614	0.000458668	0.00114554	0	0.00222857	0.00365189	0.00219306	0.00156092	0.00561437	0.00120291	0.000531169	0.00434642	0.00468626	0.00284796	0.000402381	0.00601505	0	0	0	0.000521662	0	0.00185316	0	9.12884e-06	0	0	0.000777331	0	0	0.00276869	0	0	0.000687053	0.000800427	0.00111072	0.000850394
k__Bacteria;p__Planctomycetes;c__Planctomycetia;o__Gemmatales;f__Isosphaeraceae	0.000296435	0	0	0.000510074	7.55355e-06	8.3071e-06	2.9116e-05	0.00063569	0.000942729	1.53259e-05	0.00104642	0.0024027	0.000605889	0.000646847	0.000756803	0.0013687	0	0.00157537	0.00170785	0.00135454	0.00160683	0.00350612	0.000918248	0.000598978	0.00230791	0.00158135	0.00157792	0.000350794	0.00148569	8.40795e-06	5.8342e-06	9.4377e-06	0.000481534	8.87611e-06	0.00108663	1.07429e-05	0	2.79799e-05	3.54393e-05	0.000874497	1.84619e-05	0	0.000916903	9.69227e-06	2.17443e-05	0.000554075	0.000711491	0.000911961	0.000354331
k__Bacteria;p__Planctomycetes;c__Planctomycetia;o__Pirellulales;f__Pirellulaceae	0.000113184	0	0	0.000376483	0	8.3071e-06	0	0.000262752	0.00165763	0	0.000832242	0.000733177	0.00107444	0.000777965	0.000172001	0.000505824	0	0.000822267	0.00128089	0.000774022	0.000746029	0.00107704	0.000321387	0.000474662	0.00482237	0.00236415	0.00132777	0.000196032	0.005742	0	0	0	0.000414655	0	0.000522255	1.07429e-05	0	0	0	0.000570853	0	0	0.000260688	0	0	0.000110815	0.00048915	0.00058459	0.000503937
k__Bacteria;p__Planctomycetes;c__Planctomycetia;o__Planctomycetales;f__Planctomycetaceae	9.16254e-05	0	0	0.000206459	0	0	0	0.000279704	0.000714903	0	0.000550748	0.000768511	0.00126025	0.000856636	0.000252268	0.000342175	0	0.00111429	0.00232558	0.000663448	0.000424663	0.00142078	0.000495854	0.000180824	0.00183196	0.0017521	0.00124117	0.000226984	0.0052441	0	5.8342e-06	0	0.000307647	0	0.000842346	0	0	0	0	0.000291499	0	0	0.000530366	0	0	0.000127437	0.000444682	0.000467672	0.000291339
k__Bacteria;p__Planctomycetes;c__[Brocadiae];o__Brocadiales;f__Brocadiaceae	0	0	0	0	0	0	0	0	0	0	0	0	0	0	0	0	0	0	0	0	0	0	0	0	0	0	0	0	0	0	0	0	0	0	0	0	0	0	0	0	0	0	0	0	0	0	0	0	0
k__Bacteria;p__Planctomycetes;c__vadinHA49;o__DH61;f__	0	0	0	1.21446e-05	0	0	0	4.23793e-05	7.07047e-05	6.56823e-06	5.50748e-05	0.000194336	3.23141e-05	0.000122377	0	4.46316e-05	0	7.68474e-06	0.000390625	8.2931e-05	4.59095e-05	8.40246e-05	7.34599e-05	0	0.000215525	4.72829e-05	0.000163565	0	0.000232892	0	0	0	1.3376e-05	8.87611e-06	0	0	9.12884e-06	0	7.87541e-06	9.71664e-05	0	0	3.5957e-05	0	0	0	2.96454e-05	7.01508e-05	3.93701e-05
k__Bacteria;p__Planctomycetes;c__vadinHA49;o__PeHg47;f__	0	0	0	0	0	0	0	0	0	0	6.11943e-06	0	0	0	0	0	0	0	0	0	1.14774e-05	0	0	0	0	0	0	0	0	0	0	0	0	0	0	0	0	0	0	0	0	0	0	0	0	0	0	0	0
k__Bacteria;p__Planctomycetes;c__vadinHA49;o__p04_C01;f__	0	0	0	0	0	0	0	0	7.85608e-06	0	0	0	0	0	0	0	0	0	0	0	0	0	0	2.2603e-05	0	5.25366e-06	0	0	0	0	0	0	0	0	0	0	0	0	0	0	0	0	0	0	0	0	0	0	0
k__Bacteria;p__Proteobacteria;Other;Other;Other	0	0	0	0	0	0	0	0	0	0	0	0	0	0	0	0	0	1.53695e-05	0	0	0	0	0	0	0	0	0	0	0	0	0	0	0	0	8.42346e-06	0	0	0	0	0	9.23097e-06	0	0	0	0	0	1.48227e-05	0	0
k__Bacteria;p__Proteobacteria;c__;o__;f__	5.38973e-06	3.20082e-05	0	1.21446e-05	0	0	0.00173726	0	5.49925e-05	2.18941e-06	6.73137e-05	8.83345e-06	1.6157e-05	8.74118e-06	0	1.48772e-05	0	0	0	2.76437e-05	0	2.29158e-05	0	1.13015e-05	9.87823e-05	3.1522e-05	0	0	0	0	1.16684e-05	9.4377e-06	0	0	0	1.07429e-05	0	0	0	1.21458e-05	0	0	0	9.69227e-06	0	0	1.48227e-05	1.16918e-05	7.87402e-06
k__Bacteria;p__Proteobacteria;c__Alphaproteobacteria;Other;Other	0	0	0	0	0	0	4.85267e-05	0	0	0	0	0	0	0	0	0	0	7.68474e-06	0	0	0	1.52772e-05	0	0	0	5.25366e-06	0	0	0	0	1.75026e-05	9.4377e-06	0	8.87611e-06	8.42346e-06	1.07429e-05	1.82577e-05	0	0	1.21458e-05	0	1.03945e-05	0	0	0	0	0	0	0
k__Bacteria;p__Proteobacteria;c__Alphaproteobacteria;o__;f__	1.61692e-05	0.000144037	0.000130405	8.50123e-05	0.000203946	0.000191063	0.00201871	0.000296655	0.000149265	0.000131365	9.79108e-05	0.000371005	0.000718989	0.000603142	0.000183467	0.000133895	3.54893e-05	0.000384237	0.000481468	0.000156647	0.00017216	9.16632e-05	0.000725416	0.000180824	0.000161644	0.000267937	0.000230916	5.15873e-05	0.000441693	0.000487661	0.000186695	0.000377508	9.36317e-05	0.000532566	0.000539102	0.000118172	0.00139671	0.000102593	0.000129944	0.00014575	9.23097e-05	0.000145523	0.000494409	5.81536e-05	9.78495e-05	4.98667e-05	0.000133404	0.000175377	0.000141732
k__Bacteria;p__Proteobacteria;c__Alphaproteobacteria;o__BD7-3;f__	5.38973e-06	0.000168043	2.79439e-05	6.07231e-05	0.000181285	0.000116299	0.000640553	0.000686545	8.64168e-05	0.000144501	7.34331e-05	0.000494673	0.00290019	0.000987754	0.0001032	0.00010414	5.3234e-05	0.00029202	0.00110828	0.00010136	8.03416e-05	0.000137495	0.000523402	5.65074e-05	0.000125723	0.000154983	0.000182808	3.09524e-05	0.0011484	0.000126119	8.75131e-05	0.000217067	9.36317e-05	0.000248531	0.000741265	0.000161143	0.00199921	0.000167879	0.000122069	0.00014575	0.000175388	9.35502e-05	0.000107871	9.69227e-06	9.78495e-05	5.54075e-06	0	0.000151993	9.44882e-05
k__Bacteria;p__Proteobacteria;c__Alphaproteobacteria;o__Caulobacterales;Other	0	0	0	0	0	0	0	0	0	0	0	0	0	0	0	0	0	0	0	0	0	0	0	0	0	0	0	0	0	0	0	0	0	0	0	0	0	0	0	0	0	0	0	0	0	0	0	0	0
k__Bacteria;p__Proteobacteria;c__Alphaproteobacteria;o__Caulobacterales;f__Caulobacteraceae	0.00163309	0.00627361	0.0123139	0.00425062	0.00514397	0.00564052	0.00746341	0.00852672	0.00516144	0.00398254	0.00499957	0.00859495	0.0131761	0.0109265	0.00575629	0.00663523	0.00301659	0.00849164	0.00518714	0.00694777	0.00509595	0.00598866	0.0143798	0.0037973	0.00545997	0.00873421	0.00579214	0.00655159	0.0101509	0.00696179	0.0089555	0.0115423	0.00466821	0.012107	0.030594	0.0103669	0.0120409	0.00429957	0.00622945	0.0056478	0.00430163	0.00517645	0.0121894	0.00261691	0.00353345	0.00255983	0.00508419	0.00758798	0.00537795
k__Bacteria;p__Proteobacteria;c__Alphaproteobacteria;o__Ellin329;f__	1.07795e-05	4.00102e-05	6.52024e-05	3.64339e-05	3.02142e-05	3.32284e-05	0.000310571	5.08552e-05	0.000204258	3.50306e-05	7.95525e-05	5.30007e-05	0.000250434	7.86706e-05	3.44001e-05	5.95088e-05	0	9.99016e-05	0.000445131	8.2931e-05	8.03416e-05	3.05544e-05	0.000119372	6.78089e-05	0.000224505	0.000210146	6.73504e-05	4.12699e-05	0.000256985	8.40795e-06	4.66736e-05	3.77508e-05	4.01279e-05	3.55044e-05	0.000109505	1.07429e-05	2.73865e-05	1.86532e-05	2.36262e-05	7.28748e-05	2.76929e-05	1.03945e-05	8.98925e-06	9.69227e-06	3.26165e-05	5.54075e-06	1.48227e-05	8.18426e-05	7.87402e-05
k__Bacteria;p__Proteobacteria;c__Alphaproteobacteria;o__Kiloniellales;f__	0	0	9.31463e-06	0	0	8.3071e-06	1.94107e-05	0	7.85608e-06	0	6.11943e-06	0	0	0	1.14667e-05	1.48772e-05	0	1.53695e-05	0	9.21455e-06	0	3.05544e-05	0	0	8.98021e-06	2.62683e-05	9.62149e-06	0	0	0	0	0	0	8.87611e-06	8.42346e-06	1.07429e-05	1.82577e-05	0	3.93771e-06	0	0	0	1.79785e-05	0	2.17443e-05	0	0	1.16918e-05	0
k__Bacteria;p__Proteobacteria;c__Alphaproteobacteria;o__RF32;f__	0	0	0	0	0	0	0	0	0	0	0	0	0	0	0	0	0	0	0	0	0	0	0	0	0	0	0	0	0	0	0	0	0	0	0	0	0	0	0	0	0	0	0	0	0	0	0	0	0
k__Bacteria;p__Proteobacteria;c__Alphaproteobacteria;o__Rhizobiales;Other	0.000226369	8.80225e-05	0.00012109	3.64339e-05	0.00010575	0.000107992	0.000106759	5.93311e-05	7.85608e-05	8.97658e-05	0.000189702	0.00022967	6.46282e-05	0.000131118	0.000194934	0.000163649	0.000106468	5.37932e-05	0.000290698	0.000267222	0.000137728	0.00100066	0.000119372	0.000124316	3.59208e-05	0.000252176	0.000336752	3.09524e-05	0.000112431	0.000201791	5.8342e-05	7.55016e-05	8.02557e-05	7.9885e-05	5.89643e-05	6.44572e-05	4.56442e-05	5.59597e-05	0.000106318	0.000157895	3.69239e-05	3.11834e-05	0.00190572	5.81536e-05	0.000108722	7.20297e-05	0.000103759	0.000116918	6.29921e-05
k__Bacteria;p__Proteobacteria;c__Alphaproteobacteria;o__Rhizobiales;f__	0.00105639	0.00292075	0.00261741	0.000643665	0.0017071	0.00157004	0.00462945	0.00138157	0.00192474	0.00156762	0.00145642	0.00192569	0.00314255	0.00260487	0.0014104	0.0018894	0.00127762	0.00105281	0.00192587	0.00252479	0.00137728	0.00392624	0.00145083	0.00122056	0.00309817	0.00410048	0.00236689	0.00120714	0.00273849	0.00174885	0.00264873	0.00192529	0.00102995	0.00170421	0.00264497	0.00174034	0.00115936	0.00193061	0.00154752	0.00200406	0.000978483	0.000841952	0.00277768	0.000397383	0.000967623	0.000836653	0.00148227	0.00205776	0.00130709
k__Bacteria;p__Proteobacteria;c__Alphaproteobacteria;o__Rhizobiales;f__Aurantimonadaceae	0.000161692	0.000432111	0.000642709	7.28677e-05	0.00318005	0.000332284	0.000262044	0.000220373	0.000259251	0.000299949	0.000238658	0.000203169	0.000387769	0.000323424	0.000986137	0.000416561	0.00155266	0.000299705	9.99273e-05	0.00020272	0.000562391	0.000488871	0.000119372	0.000508567	0.000143683	0.000428173	9.62149e-05	0.000887302	0.000393508	0.000538109	0.000204197	0.000726703	0.000227391	0.000559195	0.00101082	0.000515658	6.39018e-05	0.000345085	0.000157508	0.00037652	0.000295391	0.000291045	8.98925e-05	0.00021323	0.000260932	7.20297e-05	7.41136e-05	0.000350754	0.000259843
k__Bacteria;p__Proteobacteria;c__Alphaproteobacteria;o__Rhizobiales;f__Bartonellaceae	0	1.60041e-05	9.31463e-06	0.000291471	0	4.98426e-05	5.82321e-05	8.47587e-06	1.57122e-05	8.75764e-06	2.44777e-05	3.53338e-05	0	0	0	4.46316e-05	8.87233e-06	0	0	3.68582e-05	0.000103296	6.11088e-05	9.18248e-06	0	0	1.05073e-05	0	1.03175e-05	0	0	0	3.77508e-05	0	0	0	0	0	0	0	3.64374e-05	0	0	8.98925e-06	0	2.17443e-05	0	0	0.000198761	0
k__Bacteria;p__Proteobacteria;c__Alphaproteobacteria;o__Rhizobiales;f__Beijerinckiaceae	0.00161153	0.00124032	0.00216099	0.0007894	0.00114059	0.00119622	0.00154315	0.00151718	0.00109985	0.000917363	0.00249673	0.00152819	0.000904795	0.00189684	0.00151361	0.00297544	0.000248425	0.000560986	0.00416969	0.00270908	0.00198558	0.00691294	0.000973343	0.00188735	0.00146377	0.0038378	0.00271326	0.00189841	0.000522	0.00181612	0.0011085	0.000877706	0.00128409	0.00125153	0.00171839	0.000977601	0.000967657	0.000680843	0.00173259	0.00303645	0.000600013	0.000374201	0.00402718	0.000746305	0.000891518	0.00288119	0.00223823	0.0024319	0.00148031
k__Bacteria;p__Proteobacteria;c__Alphaproteobacteria;o__Rhizobiales;f__Bradyrhizobiaceae	0.00334163	0.00328884	0.00249632	0.00145735	0.00237182	0.00344745	0.00279514	0.00244953	0.00356666	0.00249155	0.00643152	0.0049114	0.0027467	0.00473772	0.00202961	0.00413586	0.000745275	0.00119113	0.0101563	0.00528915	0.00360389	0.0113204	0.00177222	0.00424936	0.00493013	0.0157505	0.00446437	0.00399286	0.00329262	0.00237945	0.0035997	0.00389777	0.00187263	0.00330191	0.0027629	0.00386743	0.00231872	0.00312442	0.00281152	0.00511338	0.00190158	0.000550907	0.0152637	0.00324691	0.00281589	0.00376771	0.00271256	0.00522624	0.00219685
k__Bacteria;p__Proteobacteria;c__Alphaproteobacteria;o__Rhizobiales;f__Brucellaceae	1.61692e-05	0.000232059	9.31463e-06	2.42892e-05	9.81962e-05	9.96852e-05	0.000252339	7.62828e-05	9.42729e-05	0.000319654	6.11943e-05	8.83345e-05	5.65497e-05	4.37059e-05	4.58668e-05	1.48772e-05	0	1.53695e-05	9.0843e-06	6.45019e-05	8.03416e-05	6.11088e-05	1.8365e-05	2.2603e-05	0.000116743	0.000112954	3.8486e-05	1.03175e-05	0.000144554	3.36318e-05	4.08394e-05	0.00012269	5.35038e-05	0.000150894	4.21173e-05	8.5943e-05	4.56442e-05	4.66331e-05	3.15016e-05	7.28748e-05	3.69239e-05	0	1.79785e-05	0	9.78495e-05	5.54075e-06	5.92909e-05	0.00012861	7.08661e-05
k__Bacteria;p__Proteobacteria;c__Alphaproteobacteria;o__Rhizobiales;f__Hyphomicrobiaceae	0.000582091	0.00551341	0.00442445	0.00161523	0.00253044	0.00357205	0.014461	0.0021783	0.00648126	0.00300825	0.00405106	0.00481423	0.00718989	0.00332165	0.00221307	0.00267789	0.000558957	0.00207488	0.00548692	0.00383325	0.00321366	0.00651573	0.00274556	0.00297229	0.00637595	0.0106308	0.00444513	0.00255873	0.0048265	0.00200109	0.00481905	0.00369958	0.0023943	0.00198825	0.00463291	0.00362035	0.00419926	0.00360007	0.002402	0.0040324	0.00140311	0.000415779	0.00132142	0.000348922	0.00214182	0.000836653	0.00209	0.00388168	0.0030315
k__Bacteria;p__Proteobacteria;c__Alphaproteobacteria;o__Rhizobiales;f__Methylobacteriaceae	0.00691503	0.00407304	0.00254289	0.00463924	0.0190425	0.0101845	0.0282523	0.00510247	0.00684264	0.00400881	0.00279046	0.0075526	0.00307792	0.00570799	0.0209841	0.00589137	0.0191908	0.00296631	0.00656795	0.00504957	0.00827518	0.00500328	0.00793367	0.00846481	0.00234383	0.00329142	0.00579214	0.00435397	0.00228877	0.00410308	0.000793452	0.00419978	0.00525675	0.00380785	0.00420331	0.00327658	0.000401669	0.00153889	0.00274458	0.00638869	0.00554781	0.00246349	0.00652619	0.00160892	0.0069908	0.00156803	0.00142298	0.00461826	0.00447244
k__Bacteria;p__Proteobacteria;c__Alphaproteobacteria;o__Rhizobiales;f__Methylocystaceae	0.00040423	0.00136035	0.000735856	0.000765111	0.00161646	0.00113807	0.000922008	0.000432269	0.00100558	0.000615224	0.000728212	0.000494673	0.00102597	0.000874118	0.000527468	0.000848	0.00141957	0.00058404	0.00184411	0.000995172	0.000860802	0.00152008	0.000312204	0.000949324	0.00103272	0.00166016	0.000558046	0.000474604	0.0006264	0.00120234	0.000548415	0.000858831	0.000347775	0.00104738	0.000842346	0.000515658	0.000146061	0.000289125	0.000417397	0.00119029	0.00133849	0.000665246	0.000503398	9.69227e-05	0.000478375	0.00106382	0.000607732	0.000993803	0.000472441
k__Bacteria;p__Proteobacteria;c__Alphaproteobacteria;o__Rhizobiales;f__Phyllobacteriaceae	0.000172471	0.00123232	0.000642709	0.000340049	0.000596731	0.000656261	0.00103847	0.000296655	0.000785608	0.000788188	0.000618062	0.000821511	0.00192269	0.000725518	0.000493068	0.000609965	0.000141957	0.000491823	0.000581395	0.000516015	0.000550914	0.00228394	0.000578496	0.000372949	0.00127519	0.00183615	0.00160679	0.000381746	0.00118052	0.000353134	0.00151106	0.00045301	0.000775806	0.000399425	0.000665454	0.000773487	0.00062989	0.000457004	0.00032683	0.000716602	0.000221543	0.000114339	0.000224731	6.78459e-05	0.000543608	0.000182845	0.000266809	0.000666433	0.000322835
k__Bacteria;p__Proteobacteria;c__Alphaproteobacteria;o__Rhizobiales;f__Rhizobiaceae	0.000361112	0.00293675	0.00208648	0.000813689	0.00360305	0.00233429	0.00322217	0.00117815	0.00241967	0.00242368	0.00159717	0.00165186	0.00235085	0.00227271	0.00223601	0.00141333	0.00502174	0.00119882	0.00084484	0.0020272	0.000975576	0.00174924	0.00102844	0.000847611	0.00162542	0.00231686	0.00145285	0.0011246	0.00233696	0.00152184	0.00141771	0.00191585	0.00116371	0.00270721	0.00312511	0.00179406	0.000419926	0.00261145	0.00142151	0.00140891	0.00219697	0.000945897	0.000647226	0.00042646	0.00138076	0.000199467	0.000592909	0.001707	0.00103937
k__Bacteria;p__Proteobacteria;c__Alphaproteobacteria;o__Rhizobiales;f__Rhodobiaceae	0.000172471	0.000232059	0.000270124	7.28677e-05	9.81962e-05	0.000124606	0.000368803	0.000339035	0.00021997	0.000192668	0.000281494	0.000106001	0.000185806	0.000463283	0.0001032	0.000238035	0	0.00014601	0.00107195	0.000138218	0.000229547	0.000824969	2.75475e-05	0.000101713	0.000314307	0.000827451	0.000394481	0.000443651	0.000120462	0.000269055	0.000320881	0.000169879	0.000147136	0.000417177	0.000227434	7.52001e-05	0.000356025	0.000205186	0.000303203	0.000315791	0.000110772	5.19724e-05	8.98925e-05	8.72304e-05	0.000206571	9.41927e-05	0.000192695	0.000187069	0.000267717
k__Bacteria;p__Proteobacteria;c__Alphaproteobacteria;o__Rhizobiales;f__Xanthobacteraceae	4.85076e-05	0.000160041	3.72585e-05	3.64339e-05	0.000113303	2.49213e-05	6.79374e-05	3.39035e-05	0.000157122	0.000166395	0.00010403	0.000106001	7.27067e-05	7.86706e-05	3.44001e-05	8.92631e-05	7.09786e-05	3.0739e-05	9.0843e-05	0.000119789	5.73868e-05	0.000190965	9.18248e-06	0.000124316	0.000143683	0.000186505	4.81075e-05	4.12699e-05	0.000120462	0.000134527	2.33368e-05	9.4377e-05	4.01279e-05	8.87611e-05	0.000117929	6.44572e-05	2.73865e-05	2.79799e-05	5.90656e-05	0.000157895	0.000101541	1.03945e-05	1.79785e-05	9.69227e-06	3.26165e-05	3.32445e-05	1.48227e-05	8.18426e-05	3.14961e-05
k__Bacteria;p__Proteobacteria;c__Alphaproteobacteria;o__Rhodobacterales;f__Hyphomonadaceae	8.0846e-05	0.000376096	0.00024218	7.28677e-05	0.000151071	0.000282441	0.00120346	0.000135614	0.000259251	0.000118228	6.11943e-06	8.83345e-06	0.000904795	0.000262235	8.02669e-05	4.46316e-05	0	0.00014601	0.000935683	0.000147433	6.88642e-05	0.000229158	9.18248e-05	0.000146919	1.79604e-05	0.000501725	0.000105836	8.25397e-05	0.000361385	0.000235423	0.000711773	0.00045301	9.36317e-05	0.000461558	0.000168469	0.000322286	0.0010772	0.000158553	0.000133882	0.00014575	0.000110772	8.31558e-05	7.1914e-05	1.93845e-05	0.000391398	4.4326e-05	7.41136e-05	9.35344e-05	8.66142e-05
k__Bacteria;p__Proteobacteria;c__Alphaproteobacteria;o__Rhodobacterales;f__Rhodobacteraceae	0.0227554	0.0833493	0.133255	0.0677548	0.0385836	0.102269	0.0412283	0.0398027	0.09978	0.128372	0.0716034	0.0436638	0.0632225	0.0502793	0.0980518	0.0782391	0.00799397	0.0111275	0.0530887	0.0477498	0.0772312	0.0689995	0.0357107	0.0855183	0.0912209	0.0703307	0.0634441	0.0607493	0.0517102	0.0444192	0.040396	0.0985202	0.0670671	0.0655589	0.0191044	0.103969	0.0562428	0.0566779	0.0834203	0.076057	0.0933712	0.0067668	0.0461508	0.0545093	0.0710387	0.174905	0.0852899	0.0479598	0.0752362
k__Bacteria;p__Proteobacteria;c__Alphaproteobacteria;o__Rhodospirillales;Other	0	0	0	0	0	0	0	0	0	0	0	0	0	0	0	0	0	0	0	0	0	0	0	0	0	0	0	0	0	0	0	0	0	0	0	0	0	0	0	0	0	0	0	0	0	0	0	0	0
k__Bacteria;p__Proteobacteria;c__Alphaproteobacteria;o__Rhodospirillales;f__	0.00039884	0.000968248	0.000596136	0.000194314	0.000407892	0.000498426	0.000504678	0.000440745	0.000487077	0.000733452	0.00177463	0.00111302	0.000306984	0.000506989	0.00087147	0.000654596	1.77447e-05	0.000253596	0.00296148	0.000580517	0.000734551	0.00330751	0.000413212	0.000327743	0.00105966	0.00241143	0.00190506	0.000866667	0.000345323	0.000445622	0.000571752	0.000556824	0.000682174	0.000994124	0.000555949	0.000451201	0.000894626	0.000522291	0.000630033	0.000777331	0.000304622	0.000176706	0.000458452	0.00051369	0.000521864	0.000615023	0.000400213	0.000678125	0.000283465
k__Bacteria;p__Proteobacteria;c__Alphaproteobacteria;o__Rhodospirillales;f__Acetobacteraceae	0.282713	0.0167083	0.0278321	0.0632977	0.0114814	0.0664734	0.0688497	0.0130444	0.020253	0.0134058	0.0660041	0.0463756	0.00752111	0.0114772	0.0484354	0.0457474	0.054201	0.00838405	0.0336301	0.0412075	0.076049	0.0521564	0.0198525	0.052145	0.015446	0.0240434	0.0614525	0.0190048	0.00565366	0.0192542	0.0105657	0.02182	0.0808978	0.0178499	0.019037	0.0197239	0.0106534	0.00817012	0.0180938	0.0392674	0.0213328	0.00691232	0.0864047	0.0323043	0.0579921	0.112344	0.0227381	0.0326552	0.0192362
k__Bacteria;p__Proteobacteria;c__Alphaproteobacteria;o__Rhodospirillales;f__Rhodospirillaceae	0.00209122	0.00540138	0.00172321	0.00170025	0.00402604	0.00708595	0.00636671	0.00158499	0.00531856	0.00667989	0.00566659	0.00552091	0.00260936	0.0020367	0.00884083	0.0133746	0.000904977	0.000922169	0.00342478	0.00574067	0.0236434	0.00879967	0.0027272	0.00372949	0.0053522	0.00897588	0.00499355	0.00563334	0.00252166	0.00247194	0.00539664	0.0046056	0.00346437	0.00376347	0.00371475	0.00695064	0.00544991	0.00526021	0.0050757	0.0108462	0.0097479	0.000665246	0.00604078	0.0104967	0.0104482	0.0142619	0.0019566	0.00759967	0.00225197
k__Bacteria;p__Proteobacteria;c__Alphaproteobacteria;o__Rickettsiales;Other	0	0	0	0	0	0	0	0	0	0	0	0	0	0	0	0	0	0	0	0	0	0	0	0	0	0	0	0	0	0	0	0	0	0	0	0	0	0	0	0	0	0	0	0	0	0	0	0	0
k__Bacteria;p__Proteobacteria;c__Alphaproteobacteria;o__Rickettsiales;f__	3.23384e-05	8.00205e-05	7.4517e-05	7.28677e-05	0.00012841	6.64568e-05	0.00068908	0.000135614	0.000157122	0.000107281	0.00011015	0.000291504	0.000306984	0.000506989	0	0.00010414	0.000141957	7.68474e-05	0.00124455	9.21455e-05	5.73868e-05	0.00010694	0.000835606	0.000113015	0.000107762	0.000404532	0.000105836	3.09524e-05	0.000337293	0.000176567	0.00011085	0.000169879	4.01279e-05	0.000168646	7.58112e-05	3.22286e-05	0.00435445	0.000261145	0.000118131	7.28748e-05	0.00019385	2.07889e-05	0.000647226	4.84614e-05	2.17443e-05	2.2163e-05	0.000118582	5.8459e-05	3.14961e-05
k__Bacteria;p__Proteobacteria;c__Alphaproteobacteria;o__Rickettsiales;f__Anaplasmataceae	0	0	0	0	0	0	0	0	0	0	0	0	0	0	0	0	0	0	0	0	0	0	0	0	0	0	0	0	0	0	0	0	0	0	0	0	0	0	0	0	0	0	0	0	0	0	0	0	0
k__Bacteria;p__Proteobacteria;c__Alphaproteobacteria;o__Rickettsiales;f__Holosporaceae	0	0	0	0	0	0	0	0	0	0	0	0	0	0	0	0	0	0	0	0	0	0	0	0	0	0	0	0	0	0	0	0	0	0	0	0	0	0	0	0	0	0	0	0	0	0	0	0	0
k__Bacteria;p__Proteobacteria;c__Alphaproteobacteria;o__Rickettsiales;f__Pelagibacteraceae	0	0	0	2.42892e-05	0	0	0	0	0	0	0	0	0	0	0	0	0	0	0	0	0	0	0	0	0	0	0	0	0	0	0	0	0	0	0	0	0	0	0	0	0	0	0	0	0	0	0	0	0
k__Bacteria;p__Proteobacteria;c__Alphaproteobacteria;o__Rickettsiales;f__Rickettsiaceae	5.38973e-06	6.40164e-05	4.65731e-05	7.28677e-05	0.00010575	7.47639e-05	0.000184402	4.23793e-05	0.000109985	7.22505e-05	4.2836e-05	0.000203169	0.000210042	0.000323424	0	8.92631e-05	8.87233e-05	6.14779e-05	0.000372456	0.000110575	6.88642e-05	7.6386e-05	0.000192832	9.04118e-05	8.08219e-05	0.000110327	4.81075e-05	3.09524e-05	0.000361385	0.000142935	3.50052e-05	0.00012269	5.35038e-05	0.000106513	9.26581e-05	3.22286e-05	0.00031038	0.000214512	8.66295e-05	3.64374e-05	0.000304622	8.31558e-05	0.00023372	8.72304e-05	2.17443e-05	5.54075e-06	0	2.33836e-05	1.5748e-05
k__Bacteria;p__Proteobacteria;c__Alphaproteobacteria;o__Rickettsiales;f__mitochondria	0.000894695	0.00632162	0.000940778	0.00115374	0.030962	0.00233429	0.0105497	0.0489227	0.000879881	0.00179094	0.00260076	0.000795011	0.00225391	0.00895097	0.0238507	0.000684351	0.00754148	0.0037271	0.000508721	0.000746379	0.00110183	0.000794415	0.000376482	0.0015257	0.000799238	0.000971927	0.000346374	0.0271246	0.00352551	0.00283348	0.00498241	0.00396383	0.000842685	0.00396762	0.00778328	0.000719772	0.000958528	0.0011565	0.000527653	0.00191904	0.00652629	0.000405384	7.1914e-05	0.000145384	0.000880645	0.000110815	0.000340923	0.00139132	0.0095748
k__Bacteria;p__Proteobacteria;c__Alphaproteobacteria;o__Sphingomonadales;Other	0.00020481	0.00062416	0.000652024	0.000595086	0.000324803	0.000440276	0.000456151	0.000483125	0.00021997	0.000367821	0.000244777	0.000450506	0.000840166	0.000533212	0.000309601	0.000238035	7.98509e-05	6.91627e-05	0.000336119	0.000414655	9.18189e-05	9.93018e-05	0.000293839	0.000813706	9.87823e-05	0.000170744	0.00038486	0.000185714	0.000353354	0.000378358	0.00194862	0.000924895	0.000615294	0.00189949	0.000160046	0.000580115	0.00149713	0.000895355	0.000732413	0.000170041	0.00118156	0	0.000889936	0.000261691	0.000521864	0.000615023	0.0011117	0.000362446	0.000354331
k__Bacteria;p__Proteobacteria;c__Alphaproteobacteria;o__Sphingomonadales;f__	0.000943203	0.00200051	0.000698597	0.00239249	0.00104994	0.000739332	0.00110641	0.00379719	0.000887737	0.00135087	0.00131568	0.00210236	0.0158662	0.00486884	0.000332534	0.000877754	0.000292787	0.00128335	0.00097202	0.00197191	0.00102149	0.000855523	0.000661139	0.00313051	0.00119437	0.00192021	0.00193392	0.00085635	0.00358976	0.00255602	0.0328349	0.00944714	0.00226054	0.0102164	0.0035547	0.003008	0.0283907	0.00164148	0.00186253	0.000740894	0.00133849	0.000561301	0.00415303	0.000319845	0.000532736	0.00074246	0.00123029	0.00154332	0.00111024
k__Bacteria;p__Proteobacteria;c__Alphaproteobacteria;o__Sphingomonadales;f__Erythrobacteraceae	0.00197264	0.0140516	0.0325453	0.0127761	0.00725141	0.0140224	0.00931713	0.00802665	0.00751827	0.00823875	0.00684152	0.0100701	0.0214	0.0129369	0.00745336	0.0104735	0.00167687	0.00316611	0.00996548	0.00931591	0.0153797	0.00552271	0.00872336	0.0155847	0.0163081	0.00698999	0.0118922	0.00697461	0.0153629	0.0100643	0.0238677	0.0296061	0.0125333	0.0368447	0.00490246	0.0199065	0.0255607	0.0179537	0.0144829	0.00868425	0.0286806	0.00236994	0.0136007	0.0142573	0.0116767	0.0199467	0.0270515	0.00802058	0.0117559
k__Bacteria;p__Proteobacteria;c__Alphaproteobacteria;o__Sphingomonadales;f__Sphingomonadaceae	0.0295142	0.0717784	0.292386	0.0895301	0.071721	0.0752208	0.0829613	0.0631113	0.072488	0.0447165	0.0337792	0.0426567	0.0767702	0.0971932	0.0603837	0.0923873	0.0786621	0.0917942	0.0890171	0.133565	0.1417	0.0574958	0.0387501	0.0909543	0.058524	0.0629126	0.0423057	0.054858	0.066294	0.146425	0.0781317	0.127296	0.0875456	0.150335	0.141809	0.0965677	0.0895356	0.0700616	0.0719025	0.0732635	0.102648	0.0581363	0.0525871	0.143019	0.0781817	0.0944753	0.15635	0.0893137	0.0701496
k__Bacteria;p__Proteobacteria;c__Betaproteobacteria;Other;Other	2.69487e-05	0.000128033	0.000130405	7.28677e-05	6.04284e-05	7.47639e-05	0.00083466	0.00014409	0.000172834	1.53259e-05	0.000134627	0.000238503	0.00027467	0.000288459	1.14667e-05	2.97544e-05	8.87233e-06	0.000138325	7.26744e-05	0.000156647	8.03416e-05	1.52772e-05	0.000192832	7.91103e-05	5.38812e-05	0.000249549	0.00019243	2.06349e-05	0.000144554	3.36318e-05	0.000105016	3.77508e-05	9.36317e-05	8.87611e-06	0.000143199	8.5943e-05	2.73865e-05	3.73065e-05	0.000295328	0	0	1.03945e-05	3.5957e-05	1.93845e-05	2.17443e-05	5.54075e-06	7.41136e-05	8.18426e-05	0.000125984
k__Bacteria;p__Proteobacteria;c__Betaproteobacteria;o__;f__	5.9287e-05	0.000752193	0.000149034	8.50123e-05	0.000377678	0.000523347	0.00205753	0.000347511	0.000832744	0.000389715	0.000581346	0.000265004	0.000888638	0.0005944	0.000126134	0.000520702	0.000195191	0.00030739	0.000490552	0.000598946	0.000332844	0.000595811	0.000128555	0.000327743	0.00114049	0.00141323	0.000529182	0.000226984	0.00126886	0.000630597	0.000781783	0.000302006	0.000374527	0.000372797	0.000555949	0.000386743	0.00015519	0.000373065	0.000315016	0.000728748	0.000240005	0.00104984	0.000251699	0.000106615	0.00025006	6.09482e-05	0.000251986	0.000631357	0.000409449
k__Bacteria;p__Proteobacteria;c__Betaproteobacteria;o__A21b;f__EB1003	0	8.00205e-06	0	1.21446e-05	0	1.66142e-05	0	0	0	2.18941e-06	1.22389e-05	0	1.6157e-05	0	0	0	0	0	0	1.84291e-05	0	0	0	0	0	1.5761e-05	0	0	0	0	0	0	0	0	0	0	0	0	3.93771e-06	0	0	1.03945e-05	0	0	0	0	0	0	0
k__Bacteria;p__Proteobacteria;c__Betaproteobacteria;o__A21b;f__UD5	0	8.00205e-05	4.65731e-05	1.21446e-05	7.55355e-06	0	2.9116e-05	1.69517e-05	4.71365e-05	1.53259e-05	5.50748e-05	8.83345e-06	6.46282e-05	4.37059e-05	0	1.48772e-05	0	7.68474e-05	2.72529e-05	2.76437e-05	2.29547e-05	7.6386e-06	9.18248e-06	0	7.18417e-05	0.000123461	9.62149e-06	1.03175e-05	0.000160615	2.52239e-05	0.000233368	9.4377e-06	0	8.87611e-06	1.68469e-05	0	9.12884e-06	1.86532e-05	2.75639e-05	3.64374e-05	0	0	0	0	0	0	0	3.50754e-05	3.14961e-05
k__Bacteria;p__Proteobacteria;c__Betaproteobacteria;o__ASSO-13;f__	0	0.000120031	9.31463e-06	1.21446e-05	0.000135964	5.81497e-05	0.000116464	0.000161042	4.71365e-05	0.00014888	0.000201941	5.30007e-05	7.27067e-05	4.37059e-05	0	0	0	0	0	5.52873e-05	2.29547e-05	7.6386e-06	2.75475e-05	2.2603e-05	0	2.62683e-05	2.88645e-05	0	0	0	7.00104e-05	0.000132128	0.000120384	2.66283e-05	0	7.52001e-05	0	9.32662e-06	0.00018901	3.64374e-05	9.23097e-06	0	8.98925e-06	0	2.17443e-05	0	7.41136e-05	5.8459e-05	3.14961e-05
k__Bacteria;p__Proteobacteria;c__Betaproteobacteria;o__Burkholderiales;Other	0.000533583	0.00153639	0.000419158	0.0020403	0.000694927	0.00290748	0.000844365	0.000652642	0.00194831	0.000952393	0.000826123	0.00045934	0.000622046	0.00115384	0.001376	0.000669473	0.000177447	0.00253596	0.000336119	0.00193506	0.000596823	0.000519425	0.000606044	0.00184214	0.000898021	0.000559515	0.00051956	0.00137222	0.000811108	0.000748308	0.00252621	0.00132128	0.00151148	0.000745593	0.00043802	0.0013536	0.000885497	0.00139899	0.00316592	0.000595144	0.00180004	0.000363806	0.00439574	0.00369276	0.00213094	0.00163452	0.00710008	0.00244359	0.00133858
k__Bacteria;p__Proteobacteria;c__Betaproteobacteria;o__Burkholderiales;f__	0.0175436	0.00305678	0.00353956	0.0387413	0.00150316	0.0142633	0.00625024	0.00232239	0.0082096	0.00182378	0.0150783	0.00847128	0.00179343	0.00275347	0.00344001	0.00307958	0.000585574	0.00106049	0.00128089	0.0141167	0.00299559	0.00148189	0.000927431	0.0394761	0.0024516	0.0024088	0.00838994	0.00384842	0.00138129	0.00250557	0.00243286	0.00446403	0.0244646	0.00253857	0.00261127	0.00427566	0.00261085	0.00173475	0.00459924	0.00248989	0.00350777	0.000852347	0.0614415	0.0106033	0.00743656	0.00562386	0.0153119	0.0127908	0.00988976
k__Bacteria;p__Proteobacteria;c__Betaproteobacteria;o__Burkholderiales;f__Alcaligenaceae	2.15589e-05	0.000576147	2.79439e-05	9.71569e-05	0.000453213	0.000299055	0.000446446	0.00067807	0.000384948	0.000731263	0.000385524	0.000565341	0.00027467	0.000323424	9.17337e-05	0.000401684	0.000301659	0.000238227	1.81686e-05	0.000230364	0.000332844	0.000572895	3.67299e-05	0.000180824	0.000619634	0.000312593	8.65934e-05	0.00012381	0.000907477	0.000126119	0.000367555	0.000377508	9.36317e-05	0.000328416	0.00019374	0.000236343	8.21595e-05	0.00229435	0.000196885	0.000425103	0.000323084	7.27613e-05	4.49462e-05	2.90768e-05	0.000119594	5.54075e-05	0.000237164	0.000280603	0.000314961
k__Bacteria;p__Proteobacteria;c__Betaproteobacteria;o__Burkholderiales;f__Burkholderiaceae	0.000215589	0.00100826	0.000176978	0.000837979	0.000513642	0.000755946	0.000300866	0.00115272	0.000589206	0.000775051	0.00042836	0.00025617	0.00108252	0.000725518	0.000538935	0.0011753	4.43616e-05	0.000376552	0.00342478	0.000912241	0.00082637	0.000779137	0.000440759	0.000655486	0.00149969	0.0013213	0.00083707	0.0012381	0.00119659	0.000714676	0.00350052	0.000566262	0.00107008	0.0011894	0.000606489	0.000429715	0.00108633	0.00272337	0.000594594	0.00102025	0.00101541	0.000259862	0.000566323	0.000571844	0.000674074	0.000232711	0.00048915	0.00130948	0.000377953
k__Bacteria;p__Proteobacteria;c__Betaproteobacteria;o__Burkholderiales;f__Comamonadaceae	0.00552986	0.0320242	0.0203338	0.0307745	0.0289377	0.0332035	0.0402287	0.050762	0.0713175	0.0289637	0.018291	0.0341148	0.0949792	0.0768263	0.0764141	0.0142523	0.0125543	0.0268121	0.0369186	0.0211935	0.0142549	0.00713445	0.0664261	0.0270557	0.0407252	0.0215505	0.0461158	0.0277953	0.066029	0.0195653	0.102699	0.0288888	0.0354195	0.0264508	0.0402389	0.028243	0.0641301	0.0365044	0.04387	0.018243	0.0375147	0.0265371	0.0360469	0.0234553	0.0288873	0.00781246	0.0374422	0.0294517	0.0316929
k__Bacteria;p__Proteobacteria;c__Betaproteobacteria;o__Burkholderiales;f__Oxalobacteraceae	0.00581013	0.0475002	0.0233425	0.0418139	0.0383947	0.139991	0.0131604	0.0353952	0.0641449	0.028701	0.0172201	0.0167482	0.0447873	0.0451919	0.0333108	0.0219736	0.0353828	0.288754	0.00759448	0.0568354	0.0219562	0.00799762	0.014894	0.0487998	0.0643073	0.0330271	0.0120461	0.0681881	0.0745256	0.103519	0.0512885	0.03659	0.0403018	0.0234152	0.0675393	0.0483644	0.0207133	0.0301157	0.045957	0.0197612	0.063786	0.321688	0.00776671	0.0539666	0.0485007	0.0107047	0.0675768	0.0817374	0.0616693
k__Bacteria;p__Proteobacteria;c__Betaproteobacteria;o__Ellin6067;f__	4.31179e-05	0.000616158	0.000158349	9.71569e-05	0.000151071	0.000323977	0.000194107	0.00014409	0.000369236	0.000201426	0.00031821	0.000344505	0.000953266	0.000524471	0.000114667	0.000163649	8.87233e-06	0.000230542	0.00149891	0.00030408	0.000103296	0.000206242	0.000348934	9.04118e-05	0.000772298	0.00111115	0.000981392	6.19048e-05	0.00120462	8.40795e-05	0.00192529	0.000188754	0.000200639	0.00020415	0.000176893	0.000290057	0.000246479	0.000242492	0.000192948	0.000279353	4.61548e-05	1.03945e-05	0.000197763	2.90768e-05	0.000195699	3.32445e-05	0.000192695	0.000409213	0.00019685
k__Bacteria;p__Proteobacteria;c__Betaproteobacteria;o__Gallionellales;f__Gallionellaceae	0	1.60041e-05	0	0	0	0	0.000456151	0	7.85608e-06	0	1.22389e-05	0	0	0	0	0	0	0	0	9.21455e-06	0	0	0	0	2.69406e-05	2.62683e-06	0	0	8.03077e-06	0	5.8342e-06	0	0	8.87611e-06	0	1.07429e-05	0	0	7.87541e-06	0	0	0	0	1.93845e-05	0	0	0	0	7.87402e-06
k__Bacteria;p__Proteobacteria;c__Betaproteobacteria;o__Hydrogenophilales;f__Hydrogenophilaceae	5.38973e-06	6.40164e-05	0	2.42892e-05	7.55355e-06	8.3071e-06	0.000135875	5.93311e-05	3.14243e-05	1.53259e-05	2.44777e-05	0	4.03926e-05	8.74118e-06	2.29334e-05	2.97544e-05	0	0	1.81686e-05	0	3.44321e-05	1.52772e-05	3.67299e-05	3.39044e-05	9.87823e-05	2.36415e-05	3.8486e-05	0	2.40923e-05	0	2.9171e-05	0	1.3376e-05	8.87611e-06	1.68469e-05	0	0	0	3.93771e-06	1.21458e-05	9.23097e-06	0	1.79785e-05	0	1.08722e-05	5.54075e-06	4.44682e-05	3.50754e-05	8.66142e-05
k__Bacteria;p__Proteobacteria;c__Betaproteobacteria;o__IS-44;f__	0	1.60041e-05	0	1.21446e-05	7.55355e-06	3.32284e-05	0.000126169	8.47587e-06	3.14243e-05	6.56823e-06	6.11943e-06	0	0	0	1.14667e-05	0	0	7.68474e-06	0	2.76437e-05	1.14774e-05	7.6386e-06	1.8365e-05	2.2603e-05	0.000143683	4.99098e-05	1.9243e-05	1.03175e-05	3.21231e-05	0	0	0	1.3376e-05	0	0	1.07429e-05	0	0	7.87541e-06	1.21458e-05	0	0	0	9.69227e-06	0	0	0	0	0
k__Bacteria;p__Proteobacteria;c__Betaproteobacteria;o__MND1;f__	5.9287e-05	0.000512131	0.000139719	9.71569e-05	0.000135964	0.000274134	0.00678404	7.62828e-05	0.000557781	0.000218941	0.000452838	0.000132502	0.000185806	0.000113635	2.29334e-05	0.000133895	8.87233e-06	6.91627e-05	7.26744e-05	0.00030408	0.000275457	0.000244435	6.42774e-05	0.000214728	0.000942922	0.000764408	0.000567668	4.12699e-05	0.000184708	7.56716e-05	0.000145855	5.66262e-05	0.000173887	6.21328e-05	6.73877e-05	0.000118172	2.73865e-05	2.79799e-05	7.48164e-05	0.00046154	4.61548e-05	0	5.39355e-05	1.93845e-05	8.69773e-05	2.2163e-05	0.00016305	0.000210452	0.000456693
k__Bacteria;p__Proteobacteria;c__Betaproteobacteria;o__MWH-UniP1;f__	0	0	0	0	0	0	0	0	0	0	1.83583e-05	0	0	0	0	0	0	0	0	0	0	0	0	0	0	2.62683e-06	0	0	0	0	0	0	0	0	0	1.07429e-05	0	0	0	0	0	0	0	0	0	0	0	0	0
k__Bacteria;p__Proteobacteria;c__Betaproteobacteria;o__Methylophilales;Other	5.38973e-06	0	0	0	0	0	0	0	0	0	1.22389e-05	0	0	2.62235e-05	1.14667e-05	0	0	0	0	0	0	0	0	0	1.79604e-05	0	9.62149e-06	0	8.03077e-06	0	0	0	0	0	8.42346e-06	0	0	0	0	0	0	0	0	0	0	5.54075e-06	0	2.33836e-05	7.87402e-06
k__Bacteria;p__Proteobacteria;c__Betaproteobacteria;o__Methylophilales;f__	1.07795e-05	1.60041e-05	0	0	0	0	0.000106759	0	1.57122e-05	4.37882e-06	0	0	2.42356e-05	0	1.14667e-05	0	0	0	3.63372e-05	9.21455e-06	0	0	0	1.13015e-05	2.69406e-05	5.25366e-06	9.62149e-06	1.03175e-05	3.21231e-05	5.04477e-05	1.75026e-05	0	2.67519e-05	0	8.42346e-06	0	0	0	1.57508e-05	0	0	2.07889e-05	0	0	0	0	0	1.16918e-05	1.5748e-05
k__Bacteria;p__Proteobacteria;c__Betaproteobacteria;o__Methylophilales;f__Methylophilaceae	5.38973e-06	0.00160841	0.00188156	0.000825834	0.000868659	0.00112977	0.00155286	0.00122053	0.00196402	0.00130927	0.000165225	0.000318004	0.0218766	0.0230942	0.000573335	0.000877754	5.3234e-05	0.000630149	0.00134448	0.000884597	0.000493527	0.000336099	0.00101926	0.00219249	0.00480441	0.000139222	0.000981392	0.000319842	0.0123031	0.000563333	0.00130103	0.000736141	0.000575166	0.00221903	0.00041275	0.00222377	0.0050026	0.00184667	0.00120494	0.000874497	0.000636937	0.000280651	0.000701161	0.000184153	0.000521864	1.66222e-05	0.000459504	0.00136794	0.00129134
k__Bacteria;p__Proteobacteria;c__Betaproteobacteria;o__Neisseriales;f__Neisseriaceae	0.000118574	0.00101626	0.000130405	0.000692243	0.000385231	0.000539961	0.000242634	0.000398366	0.0043287	0.000842923	0.000783287	0.00103351	0.000517025	0.000340906	0.000206401	0.000981894	8.87233e-06	0.00155232	0.00197129	0.000838524	0.00173308	0.00027499	0.00345261	0.000350346	0.000251446	0.000887869	0.00152982	6.19048e-05	0.000273046	3.36318e-05	0.000105016	0.000141566	0.00179238	3.55044e-05	8.42346e-06	0.0002256	9.12884e-06	9.32662e-06	0.000783603	0.00117814	1.84619e-05	0	0.000152817	0	8.69773e-05	7.20297e-05	0.0003261	0.00161347	0.00019685
k__Bacteria;p__Proteobacteria;c__Betaproteobacteria;o__Nitrosomonadales;f__	0	0	0	0	0	0	0	0	0	0	0	0	0	0	0	0	0	0	0	0	0	0	0	0	0	2.62683e-06	0	0	0	0	0	0	0	0	0	0	0	0	0	0	0	0	0	0	0	0	0	0	0
k__Bacteria;p__Proteobacteria;c__Betaproteobacteria;o__Nitrosomonadales;f__Nitrosomonadaceae	1.61692e-05	0.000248064	0	9.71569e-05	6.7982e-05	6.64568e-05	6.79374e-05	8.47587e-05	0.000117841	0.000291192	7.95525e-05	0.000194336	0.000210042	2.62235e-05	4.58668e-05	2.97544e-05	0	2.30542e-05	0.000545058	0.000248793	3.44321e-05	0.000145133	1.8365e-05	9.04118e-05	0.000215525	0.000212773	0.000105836	7.22223e-05	0.000232892	8.40795e-06	0.00029171	0.00012269	0.000254143	6.21328e-05	1.68469e-05	0.000193372	0.000191706	0.000195859	3.54393e-05	0.000194333	7.38477e-05	0	4.49462e-05	7.75382e-05	0.000163082	5.54075e-06	0.000177873	0.000116918	3.93701e-05
k__Bacteria;p__Proteobacteria;c__Betaproteobacteria;o__Procabacteriales;f__Procabacteriaceae	5.38973e-06	2.40061e-05	0	1.21446e-05	7.55355e-05	2.49213e-05	2.9116e-05	0.00010171	3.14243e-05	1.75153e-05	3.67166e-05	8.83345e-05	0.000113099	9.6153e-05	1.14667e-05	1.48772e-05	0.000248425	7.68474e-05	0.000245276	7.37164e-05	2.29547e-05	7.6386e-06	0.000119372	2.2603e-05	6.28615e-05	6.04171e-05	0.000125079	1.03175e-05	0.000184708	8.40795e-06	5.8342e-05	4.71885e-05	4.01279e-05	4.43805e-05	0.000176893	1.07429e-05	1.82577e-05	8.39396e-05	0.000708787	0	0.000120003	1.03945e-05	1.79785e-05	4.84614e-05	4.34887e-05	1.10815e-05	4.44682e-05	5.8459e-05	6.29921e-05
k__Bacteria;p__Proteobacteria;c__Betaproteobacteria;o__Rhodocyclales;f__Rhodocyclaceae	0.000150912	0.00124032	0.000801058	0.000352194	0.00139741	0.00045689	0.00227105	0.00222915	0.000636342	0.000534216	0.00329225	0.00140452	0.00332027	0.0017395	0.000286668	0.000238035	0.000124213	0.000176749	0.000753997	0.000810881	0.000241025	0.00032846	0.000578496	0.000452059	0.000898021	0.000790676	0.00185695	0.00012381	0.00146963	0.000336318	0.00109683	0.000915457	0.000989821	0.000505938	0.000328515	0.000633829	9.12884e-05	0.000158553	0.00449686	0.000619436	0.000350777	0.000103945	0.000521376	8.72304e-05	0.000380526	7.75705e-05	0.000919009	0.00101719	0.00140945
k__Bacteria;p__Proteobacteria;c__Betaproteobacteria;o__SBla14;f__	5.38973e-06	0	0	0	0	0	2.9116e-05	0	0	0	1.22389e-05	0	3.23141e-05	0	0	0	0	0	0	0	0	7.6386e-06	0	1.13015e-05	3.59208e-05	0	0	0	8.03077e-06	0	0	0	0	0	0	0	0	0	0	0	0	0	0	0	0	0	0	0	0
k__Bacteria;p__Proteobacteria;c__Betaproteobacteria;o__SC-I-84;f__	4.85076e-05	0.00126432	7.4517e-05	0.000279326	0.000317249	0.000390434	0.00027175	0.000237324	0.00102915	0.000282434	0.000416121	0.000335671	0.000896716	0.000620624	0.000206401	0.000297544	2.6617e-05	0.00073005	0.000408794	0.000820095	0.000424663	0.000519425	0.00018365	0.00038425	0.00221811	0.000903629	0.000721612	0.000154762	0.00212012	0.00036995	0.00121351	0.000311444	0.000374527	0.000355044	0.000614913	0.000204115	0.000146061	0.000363738	0.000279577	0.000740894	0.000203081	7.27613e-05	0.000125849	8.72304e-05	0.000130466	2.77037e-05	0.000444682	0.000771659	0.000330709
k__Bacteria;p__Proteobacteria;c__Betaproteobacteria;o__Thiobacterales;f__	0	0	0	0	0	0	1.94107e-05	1.69517e-05	0	2.18941e-06	5.50748e-05	0	0	0	0	0	0	7.68474e-06	0	0	0	7.6386e-06	0	0	1.79604e-05	6.56707e-05	9.62149e-06	0	1.60615e-05	0	0	9.4377e-06	0	0	0	0	0	0	3.93771e-06	2.42916e-05	0	0	0	0	0	0	2.96454e-05	0	7.87402e-06
k__Bacteria;p__Proteobacteria;c__Betaproteobacteria;o__Thiobacterales;f__Thiobacteraceae	0	0	0	0	0	0	0	0	0	0	0	0	0	0	0	0	0	0	0	0	0	0	0	0	0	0	0	0	0	0	0	0	0	0	0	0	0	0	0	0	0	0	0	0	0	0	0	0	0
k__Bacteria;p__Proteobacteria;c__Betaproteobacteria;o__Tremblayales;f__Tremblayaceae	0	0	0	0	0	0	9.70535e-05	0	0	0	0	0	0	0	0	0	0	0	0	0	0	0	0	0	0	2.62683e-06	0	0	1.60615e-05	0	0	9.4377e-06	0	0	0	0	0	0	0	0	0	0	0	0	0	0	0	0	0
k__Bacteria;p__Proteobacteria;c__Deltaproteobacteria;Other;Other	0	0	0	0	0	0	0	1.69517e-05	7.85608e-06	0	6.11943e-06	0	0	0	0	0	0	7.68474e-06	0	0	0	0	0	0	1.79604e-05	0	0	0	8.03077e-06	0	0	9.4377e-06	0	0	0	1.07429e-05	0	0	1.96885e-05	0	0	0	0	9.69227e-06	0	0	0	1.16918e-05	0
k__Bacteria;p__Proteobacteria;c__Deltaproteobacteria;o__;f__	4.31179e-05	0.000136035	3.72585e-05	2.42892e-05	3.77678e-05	3.32284e-05	0.000223223	5.08552e-05	0.000235682	8.31976e-05	0.000146866	0.000194336	0.000412005	0.000402094	1.14667e-05	5.95088e-05	0	8.45322e-05	0.00153525	7.37164e-05	9.18189e-05	6.87474e-05	0.000247927	9.04118e-05	0.000323287	0.000517485	0.000230916	0.000103175	0.0006264	1.68159e-05	0.0002217	0.000113252	0.000107008	0.000106513	0.000151622	0.000107429	0.000100417	0.000279799	4.33148e-05	0.000109312	6.46168e-05	1.03945e-05	7.1914e-05	9.69227e-06	3.26165e-05	2.2163e-05	5.92909e-05	0.000116918	0.000141732
k__Bacteria;p__Proteobacteria;c__Deltaproteobacteria;o__BPC076;f__	0	0	0	0	0	0	0	0	0	2.18941e-06	0	0	0	0	0	0	0	0	0	0	0	0	0	1.13015e-05	3.59208e-05	0	0	0	0	0	0	0	0	0	0	0	0	0	0	0	0	0	0	0	0	0	0	0	0
k__Bacteria;p__Proteobacteria;c__Deltaproteobacteria;o__Bdellovibrionales;f__Bacteriovoracaceae	2.15589e-05	0.00152839	0.00179772	0.00047364	0.000626945	0.000523347	0.000824954	0.002458	0.000494933	0.00154353	0.000177463	0.000759677	0.00253666	0.00158215	0.000309601	0.000446316	9.75956e-05	0.000361183	0.00467842	0.000589731	0.000263979	0.000206242	0.00507791	0.000960626	0.0008621	0.00091151	0.00155868	0.00145476	0.00131705	0.000891243	0.00105016	0.0013024	0.000454783	0.00131366	0.000774959	0.00224526	0.00103156	0.00124044	0.00222087	0.000753039	0.00118156	0.000155917	0.00196865	0.000339229	0.000935006	9.97335e-05	0.00134887	0.00109903	0.000771654
k__Bacteria;p__Proteobacteria;c__Deltaproteobacteria;o__Bdellovibrionales;f__Bdellovibrionaceae	0.0002102	0.000920236	0.000586822	0.000728677	0.00132187	0.000490119	0.00174696	0.00107644	0.000832744	0.000827597	9.79108e-05	0.000167836	0.00326372	0.00215907	0.000527468	0.000624842	0.000301659	0.000322759	0.00674055	0.00093067	0.00043614	0.00010694	0.000348934	0.000938023	6.28615e-05	0.00107963	0.000865934	0.000969842	0.00179086	0.00102577	0.002217	0.00201023	0.00056179	0.0016332	0.0008255	0.000956115	0.001488	0.00369334	0.0011695	0.000619436	0.00212312	0.000343018	0.00229226	0.000562152	0.000597969	0.00029366	0.0013044	0.000643049	0.000669291
k__Bacteria;p__Proteobacteria;c__Deltaproteobacteria;o__DTB120;f__	0	0	0	0	0	0	7.76428e-05	0	1.57122e-05	0	0	0	0	0	0	0	0	0	0	0	0	0	0	0	0	2.62683e-06	0	0	0	0	0	0	0	0	0	0	0	0	0	0	0	0	0	0	0	0	0	0	0
k__Bacteria;p__Proteobacteria;c__Deltaproteobacteria;o__Desulfarculales;f__Desulfarculaceae	5.38973e-06	0	0	2.42892e-05	1.51071e-05	0	0	0	0	2.18941e-06	0	0	0	0	0	0	0	0	0	0	0	0	0	2.2603e-05	8.98021e-06	0	0	0	0	0	0	0	0	0	0	0	0	0	0	0	0	0	0	0	0	0	0	0	0
k__Bacteria;p__Proteobacteria;c__Deltaproteobacteria;o__Desulfobacterales;Other	0	8.00205e-06	0	0	0	0	0	0	0	2.18941e-06	0	0	0	0	0	0	0	0	0	0	0	0	0	0	0	0	0	0	0	0	0	0	0	0	0	0	0	0	0	0	0	0	0	0	0	0	0	0	0
k__Bacteria;p__Proteobacteria;c__Deltaproteobacteria;o__Desulfobacterales;f__Desulfobacteraceae	5.38973e-06	0	0	0	0	0	9.70535e-06	7.62828e-05	0	2.18941e-06	6.73137e-05	8.83345e-06	0	0	1.14667e-05	0	0	0	0	0	1.14774e-05	0	0	0	0	0	9.62149e-06	1.03175e-05	1.60615e-05	0	0	0	0	0	1.68469e-05	0	0	0	3.15016e-05	0	0	0	0	0	1.08722e-05	5.54075e-06	0	0	7.87402e-06
k__Bacteria;p__Proteobacteria;c__Deltaproteobacteria;o__Desulfobacterales;f__Desulfobulbaceae	1.07795e-05	0.000304078	1.86293e-05	2.42892e-05	0.00010575	0	3.88214e-05	0.000127138	4.71365e-05	3.50306e-05	0.00042224	9.7168e-05	4.03926e-05	5.24471e-05	0	0	0	1.53695e-05	9.0843e-06	9.21455e-06	5.73868e-05	0	1.8365e-05	7.91103e-05	0.000170624	0.000120834	0.000115458	1.03175e-05	8.03077e-05	0	4.08394e-05	3.77508e-05	1.3376e-05	7.9885e-05	1.68469e-05	4.29715e-05	0	1.86532e-05	0.000133882	3.64374e-05	2.76929e-05	0	1.79785e-05	0	2.17443e-05	5.54075e-06	0.00016305	3.50754e-05	0.000102362
k__Bacteria;p__Proteobacteria;c__Deltaproteobacteria;o__Desulfovibrionales;Other	0	0	0	0	0	0	0	0	0	0	0	0	0	0	0	0	0	0	0	0	0	0	0	0	0	0	0	0	0	0	0	0	0	0	0	0	0	0	0	0	0	0	0	0	0	0	0	0	0
k__Bacteria;p__Proteobacteria;c__Deltaproteobacteria;o__Desulfovibrionales;f__Desulfomicrobiaceae	0	0	0	0	1.51071e-05	8.3071e-06	3.88214e-05	0	0	4.37882e-06	0	0	8.07852e-06	8.74118e-06	0	0	0	0	9.0843e-06	0	0	7.6386e-06	0	1.13015e-05	0	2.62683e-06	0	0	8.03077e-06	0	0	9.4377e-06	1.3376e-05	0	0	2.14857e-05	0	0	5.11902e-05	0	9.23097e-06	0	0	0	0	0	1.48227e-05	0	0
k__Bacteria;p__Proteobacteria;c__Deltaproteobacteria;o__Desulfovibrionales;f__Desulfonatronumaceae	0	0	0	0	0	0	0	0	0	0	0	0	0	0	0	0	0	0	0	0	0	0	0	0	0	2.62683e-06	0	0	0	0	0	0	0	0	0	0	0	0	0	0	0	0	0	0	0	0	0	0	0
k__Bacteria;p__Proteobacteria;c__Deltaproteobacteria;o__Desulfovibrionales;f__Desulfovibrionaceae	2.15589e-05	4.00102e-05	0	0	3.02142e-05	2.49213e-05	2.9116e-05	3.39035e-05	7.85608e-06	1.75153e-05	5.50748e-05	1.76669e-05	1.6157e-05	0	8.02669e-05	1.48772e-05	0	0	0	1.84291e-05	1.14774e-05	4.58316e-05	0	1.13015e-05	8.98021e-06	5.25366e-06	2.88645e-05	0	0	1.68159e-05	5.8342e-06	0	0	0	3.36939e-05	0	0	0	1.18131e-05	1.21458e-05	0	0	8.98925e-06	0	0	1.10815e-05	0	2.33836e-05	7.87402e-06
k__Bacteria;p__Proteobacteria;c__Deltaproteobacteria;o__Desulfuromonadales;Other	0	6.40164e-05	1.86293e-05	0	6.7982e-05	0	0	0	1.57122e-05	1.09471e-05	1.22389e-05	0	3.23141e-05	0	0	0	0	0	0	0	0	0	0	1.13015e-05	0	1.05073e-05	0	0	0	0	5.8342e-06	7.55016e-05	1.3376e-05	6.21328e-05	0	2.14857e-05	0	1.86532e-05	3.93771e-06	0	2.76929e-05	0	0	0	0	0	5.92909e-05	1.16918e-05	3.93701e-05
k__Bacteria;p__Proteobacteria;c__Deltaproteobacteria;o__Desulfuromonadales;f__Desulfuromonadaceae	0	8.00205e-06	0	0	0	0	1.94107e-05	8.47587e-06	0	4.37882e-06	0.000373285	0	0	0	0	0	0	0	9.0843e-06	0	0	7.6386e-06	0	0	1.79604e-05	1.83878e-05	9.62149e-06	0	0	0	0	0	0	0	0	0	0	0	7.87541e-06	0	0	0	0	0	0	0	0	0	7.87402e-06
k__Bacteria;p__Proteobacteria;c__Deltaproteobacteria;o__Desulfuromonadales;f__Geobacteraceae	1.61692e-05	0.000536137	3.72585e-05	3.64339e-05	0.000203946	4.15355e-05	4.85267e-05	4.23793e-05	0.000259251	5.91141e-05	0.00053239	0.000273837	0.00021812	0.000244753	4.58668e-05	0	0	8.45322e-05	8.17587e-05	0.00010136	3.44321e-05	2.29158e-05	1.8365e-05	0.000135618	0.000305327	0.000328354	0.000365617	1.03175e-05	0.000281077	8.40795e-06	5.8342e-05	0.000160441	0.00013376	0.000106513	8.42346e-06	0.000171886	0	3.73065e-05	9.05672e-05	6.0729e-05	0.000129234	0	5.39355e-05	9.69227e-06	5.43608e-05	1.10815e-05	0.000207518	0.000116918	0.000346457
k__Bacteria;p__Proteobacteria;c__Deltaproteobacteria;o__Desulfuromonadales;f__Pelobacteraceae	0	3.20082e-05	0	0	2.26607e-05	1.66142e-05	0.000242634	1.69517e-05	7.85608e-06	1.09471e-05	1.83583e-05	0	0	8.74118e-06	0	1.48772e-05	0	0	0	0	0	0	9.18248e-06	0	3.59208e-05	5.25366e-06	9.62149e-06	0	0	0	0	1.88754e-05	0	0	8.42346e-06	4.29715e-05	0	0	3.93771e-06	0	0	0	0	0	1.08722e-05	5.54075e-06	0	0	2.3622e-05
k__Bacteria;p__Proteobacteria;c__Deltaproteobacteria;o__FAC87;f__	5.38973e-06	4.00102e-05	0	0	7.55355e-06	8.3071e-06	0.000203812	2.54276e-05	3.92804e-05	3.28412e-05	5.50748e-05	4.41673e-05	4.03926e-05	1.74824e-05	4.58668e-05	1.48772e-05	0	1.53695e-05	0.00195312	4.60728e-05	1.14774e-05	5.34702e-05	0.000192832	1.13015e-05	0.000107762	0.000141849	0.000125079	1.03175e-05	0.0001044	8.40795e-06	5.25078e-05	6.60639e-05	2.67519e-05	2.66283e-05	9.26581e-05	4.29715e-05	4.56442e-05	2.79799e-05	7.87541e-06	2.42916e-05	0	2.07889e-05	0.00011686	2.90768e-05	2.17443e-05	1.66222e-05	0	2.33836e-05	0
k__Bacteria;p__Proteobacteria;c__Deltaproteobacteria;o__GMD14H09;f__	0	2.40061e-05	0	0	2.26607e-05	1.66142e-05	8.73481e-05	0.000169517	7.85608e-06	1.09471e-05	4.2836e-05	8.83345e-06	0.000129256	0.000157341	4.58668e-05	0	0	0	1.81686e-05	2.76437e-05	2.29547e-05	7.6386e-06	1.8365e-05	4.52059e-05	0	0	3.8486e-05	0	0.000152585	0	0	9.4377e-06	5.35038e-05	0	0	0	1.82577e-05	9.32662e-06	2.75639e-05	0	0	0	8.98925e-06	0	1.08722e-05	0	1.48227e-05	0	2.3622e-05
k__Bacteria;p__Proteobacteria;c__Deltaproteobacteria;o__GW-28;f__	0	0	0	1.21446e-05	0	0	0	1.69517e-05	7.85608e-06	0	6.11943e-06	0	0	0	0	0	0	0	0	0	0	0	0	1.13015e-05	8.98021e-06	0	0	0	8.03077e-06	0	0	0	0	0	0	0	0	0	1.18131e-05	0	0	0	0	0	0	0	0	1.16918e-05	0
k__Bacteria;p__Proteobacteria;c__Deltaproteobacteria;o__MBNT15;f__	0	8.00205e-06	0	0	0	0	9.70535e-06	8.47587e-06	1.57122e-05	0	6.11943e-06	0	0	0	0	0	0	1.53695e-05	0	0	0	0	0	1.13015e-05	2.69406e-05	2.62683e-06	0	0	0	8.40795e-06	0	0	1.3376e-05	0	0	0	0	0	0	0	0	0	0	0	1.08722e-05	0	1.48227e-05	0	7.87402e-06
k__Bacteria;p__Proteobacteria;c__Deltaproteobacteria;o__MIZ46;f__	7.00665e-05	0.000152039	0.000139719	0.000133591	0.000188839	9.13781e-05	0.000446446	0.000118662	0.000274963	0.000133554	0.000171344	0.000856845	0.000476633	0.000847895	3.44001e-05	0.000119018	1.77447e-05	0.000353498	0.00268895	0.00030408	0.00017216	0.000259712	0.00164366	0.000203427	0.000323287	0.000525366	0.000798584	0.000237302	0.000674585	0.000201791	0.000501742	0.000415259	0.000147136	0.000284035	0.000690724	0.000290057	0.000127804	0.000512964	0.000153571	0.000291499	0.000166157	0.000124734	0.00060228	7.75382e-05	9.78495e-05	3.87852e-05	0.000133404	0.00025722	0.00019685
k__Bacteria;p__Proteobacteria;c__Deltaproteobacteria;o__Myxococcales;Other	0.000285656	3.20082e-05	0	0.000182169	2.26607e-05	7.47639e-05	0.000106759	0.000237324	0.00018069	0.000120418	0.00100971	0.000962846	0.000597811	0.000603142	0.000172001	0.00010414	0.000239553	0.000130641	0.00277071	0.000340938	0.000275457	0.00126037	0.00127637	0.000203427	0.000520852	0.00426597	0.000875556	0.000237302	0.00051397	8.40795e-06	5.8342e-06	6.60639e-05	0.000120384	7.9885e-05	0.00019374	0.000139657	9.12884e-06	0.000149226	1.18131e-05	0.000157895	9.23097e-06	1.03945e-05	0.00095286	1.93845e-05	1.08722e-05	0.000249334	0.000148227	0.000374138	0.000141732
k__Bacteria;p__Proteobacteria;c__Deltaproteobacteria;o__Myxococcales;f__	0.00119652	0.00316081	0.00155554	0.0014695	0.00145784	0.003273	0.00395008	0.00302589	0.00498075	0.00266013	0.00410002	0.00833878	0.00976693	0.00640729	0.00192641	0.00229109	0.000931594	0.00278956	0.035565	0.0044967	0.00297264	0.00650809	0.00992626	0.00359387	0.00430152	0.0162259	0.00952528	0.00170238	0.00627203	0.00244671	0.00567085	0.00452066	0.00224716	0.00325753	0.00220695	0.00357738	0.00198096	0.00415035	0.002402	0.00324293	0.000840018	0.000914713	0.00669699	0.00141507	0.00208746	0.00182291	0.00392802	0.00470011	0.00203937
k__Bacteria;p__Proteobacteria;c__Deltaproteobacteria;o__Myxococcales;f__0319-6G20	5.38973e-06	4.80123e-05	0	1.21446e-05	3.77678e-05	0	7.76428e-05	2.54276e-05	0	1.09471e-05	1.22389e-05	0.000114835	0.000105021	8.74118e-05	2.29334e-05	2.97544e-05	5.3234e-05	5.37932e-05	0.000154433	2.76437e-05	2.29547e-05	0	7.34599e-05	0	2.69406e-05	2.62683e-05	0.000115458	1.03175e-05	5.62154e-05	2.52239e-05	1.75026e-05	0	8.02557e-05	1.77522e-05	8.42346e-06	1.07429e-05	0	9.32662e-06	3.93771e-06	1.21458e-05	0	0	0.000134839	0	0	5.54075e-06	2.96454e-05	2.33836e-05	2.3622e-05
k__Bacteria;p__Proteobacteria;c__Deltaproteobacteria;o__Myxococcales;f__Cystobacteraceae	0	0	0	0	0	0	0	8.47587e-06	0	0	6.11943e-06	1.76669e-05	0	0	0	0	0	0	1.81686e-05	0	1.14774e-05	1.52772e-05	1.8365e-05	1.13015e-05	1.79604e-05	5.25366e-05	2.88645e-05	0	1.60615e-05	0	0	0	1.3376e-05	0	0	0	0	0	0	0	0	0	1.79785e-05	0	0	1.66222e-05	0	0	0
k__Bacteria;p__Proteobacteria;c__Deltaproteobacteria;o__Myxococcales;f__Cystobacterineae	2.69487e-05	1.60041e-05	1.86293e-05	4.85785e-05	8.30891e-05	6.64568e-05	0.000106759	0.000703497	0.000125697	7.22505e-05	5.50748e-05	0.000123668	0.000153492	7.86706e-05	5.73335e-05	0.00142821	6.21063e-05	0.00029202	0.000663154	0.000138218	0.000998531	0.000213881	0.00014692	0.000259934	9.87823e-05	0.000244295	6.73504e-05	0.000113492	0.0001044	0.000227015	6.41762e-05	0.000169879	5.35038e-05	5.32566e-05	0.000202163	0.000193372	2.73865e-05	0.000139899	7.87541e-05	0.00138462	0.000175388	0.0001871	0.000197763	4.84614e-05	0.000195699	2.77037e-05	7.41136e-05	0.000210452	8.66142e-05
k__Bacteria;p__Proteobacteria;c__Deltaproteobacteria;o__Myxococcales;f__Haliangiaceae	0.000495855	0.000768197	0.000484361	0.000279326	0.000430553	0.000373819	0.00068908	0.000601787	0.00107628	0.000352495	0.000930153	0.00189036	0.00269823	0.00104894	0.000286668	0.000193403	7.98509e-05	0.000622464	0.0295967	0.000838524	0.000631255	0.00211589	0.00271802	0.000474662	0.00113151	0.00292892	0.00229954	0.000866667	0.00134917	0.000361542	0.00284126	0.000688952	0.000535038	0.000612451	0.000488561	0.000590858	0.000511215	0.00156687	0.000334705	0.000522269	0.00028616	0.000446962	0.000494409	0.000232614	0.000326165	0.000144059	0.000667022	0.000935344	0.000511811
k__Bacteria;p__Proteobacteria;c__Deltaproteobacteria;o__Myxococcales;f__Myxococcaceae	0.00059287	0.000592152	7.4517e-05	0.000267182	0.000203946	0.000423662	0.000669669	0.000279704	0.000463509	0.000363442	0.00104642	0.00106001	0.00100174	0.00103146	0.000206401	0.000223158	4.43616e-05	9.22169e-05	0.00384266	0.000598946	0.000137728	0.00098538	0.000550949	0.000485964	0.00084414	0.00370383	0.00101988	0.000835715	0.000586246	0.000142935	0.000245037	0.000670077	0.000214015	0.000275159	0.000143199	0.000644572	3.65153e-05	0.000587577	0.000185072	0.000182187	0.000138465	2.07889e-05	0.00259789	0.000203538	0.000369654	0.00022163	0.000296454	0.000724892	0.000362205
k__Bacteria;p__Proteobacteria;c__Deltaproteobacteria;o__Myxococcales;f__Nannocystaceae	9.16254e-05	0.000232059	2.79439e-05	0.000109302	5.28749e-05	0.000182756	0.000456151	0.000432269	0.000204258	0.000168585	0.000140747	0.000273837	0.00129256	0.0024825	8.02669e-05	0.000163649	0	0.000445715	0.00179869	0.000193506	8.03416e-05	0.00076386	0.00321387	0.000124316	0.000520852	0.000709244	0.000317509	0.000701588	0.000578216	0.000277462	0.000210031	0.000934332	0.000160511	0.000257407	0.000328515	0.000247086	0.00015519	0.000354411	0.000157508	0.000109312	0.000138465	0.000124734	0.0029305	5.81536e-05	0.000108722	1.10815e-05	0.000177873	0.000198761	0.000314961
k__Bacteria;p__Proteobacteria;c__Deltaproteobacteria;o__Myxococcales;f__OM27	2.15589e-05	0.000304078	0.000102461	4.85785e-05	0.000113303	0.000141221	0.00027175	0.000118662	0.00021997	0.000120418	0.000293732	0.000494673	0.00076746	0.000340906	9.17337e-05	0.00010414	2.6617e-05	6.91627e-05	0.00222565	0.000138218	0.000149206	0.000198604	0.000569314	0.000146919	0.000269406	0.000554261	0.000432967	8.25397e-05	0.000345323	0.000218607	0.000373389	0.000320882	0.00013376	0.000230779	7.58112e-05	0.000118172	9.12884e-05	0.000205186	0.000145695	0.00014575	0.000101541	8.31558e-05	8.98925e-05	7.75382e-05	0.000195699	0.000132978	0.000192695	0.000233836	0.000110236
k__Bacteria;p__Proteobacteria;c__Deltaproteobacteria;o__Myxococcales;f__Polyangiaceae	0.000312604	0.000416107	0.000102461	0.000194314	9.06427e-05	0.000215985	0.00014558	0.000457697	0.000738471	0.000229888	0.000697615	0.000786177	0.000662439	0.000900342	0.000240801	0.000490947	0	0.000822267	0.00921148	0.00060816	0.000631255	0.00158119	0.00404029	0.000452059	0.000718417	0.000856347	0.000952528	0.00069127	0.000409569	0.000529701	0.000233368	0.000434134	0.000401279	0.000115389	0.00267866	0.000257829	0.000127804	0.000130573	8.66295e-05	0.000546561	0.000249236	0.000353412	0.00101579	0.000135692	0.000228315	0.000376771	0.000370568	0.000491056	0.000299213
k__Bacteria;p__Proteobacteria;c__Deltaproteobacteria;o__NB1-j;f__	5.38973e-06	0.000112029	0	0	1.51071e-05	4.15355e-05	5.82321e-05	3.39035e-05	0.000125697	2.18941e-05	4.2836e-05	2.65004e-05	1.6157e-05	2.62235e-05	1.14667e-05	2.97544e-05	0	7.68474e-06	0	2.76437e-05	9.18189e-05	4.58316e-05	0	2.2603e-05	7.18417e-05	0.000102446	6.73504e-05	0	1.60615e-05	8.40795e-06	1.16684e-05	1.88754e-05	2.67519e-05	3.55044e-05	1.68469e-05	0	0	0	2.75639e-05	4.85832e-05	0	0	0	9.69227e-06	2.17443e-05	0	1.48227e-05	0	4.72441e-05
k__Bacteria;p__Proteobacteria;c__Deltaproteobacteria;o__NB1-j;f__JTB38	0	0	0	0	0	0	4.85267e-05	0	0	0	0	0	8.07852e-06	0	1.14667e-05	0	0	0	0	0	0	0	0	0	0	2.62683e-06	0	0	8.03077e-06	0	0	0	0	0	0	1.07429e-05	0	0	7.87541e-06	0	0	0	0	0	0	0	0	0	0
k__Bacteria;p__Proteobacteria;c__Deltaproteobacteria;o__NB1-j;f__MND4	0	2.40061e-05	1.86293e-05	1.21446e-05	1.51071e-05	2.49213e-05	0.000456151	5.93311e-05	4.71365e-05	1.09471e-05	4.89554e-05	8.83345e-06	1.6157e-05	1.74824e-05	0	1.48772e-05	0	0	0	2.76437e-05	2.29547e-05	3.8193e-05	0	3.39044e-05	0.000107762	0.000131341	0.000105836	0	4.81846e-05	0	1.75026e-05	0	5.35038e-05	1.77522e-05	1.68469e-05	2.14857e-05	0	0	7.87541e-06	2.42916e-05	0	0	1.79785e-05	0	2.17443e-05	0	1.48227e-05	2.33836e-05	7.87402e-06
k__Bacteria;p__Proteobacteria;c__Deltaproteobacteria;o__NB1-j;f__NB1-i	0	6.40164e-05	1.86293e-05	2.42892e-05	0	2.49213e-05	6.79374e-05	2.54276e-05	0.000141409	8.75764e-06	6.73137e-05	0	8.07852e-06	0	0	2.97544e-05	0	2.30542e-05	0	3.68582e-05	6.88642e-05	2.29158e-05	0	1.13015e-05	4.4901e-05	8.14317e-05	4.81075e-05	0	3.21231e-05	1.68159e-05	1.16684e-05	9.4377e-06	4.01279e-05	1.77522e-05	8.42346e-06	0	0	0	3.93771e-06	6.0729e-05	0	0	1.79785e-05	0	1.08722e-05	0	4.44682e-05	0	5.51181e-05
k__Bacteria;p__Proteobacteria;c__Deltaproteobacteria;o__PB19;f__	0	0	0	0	0	0	0	0	0	2.18941e-06	1.22389e-05	4.41673e-05	1.6157e-05	0	0	0	0	0	3.63372e-05	9.21455e-06	0	7.6386e-06	0	1.13015e-05	0	3.41488e-05	2.88645e-05	0	0	2.52239e-05	0	0	0	8.87611e-06	0	0	0	0	0	1.21458e-05	0	1.03945e-05	8.98925e-06	0	3.26165e-05	0	0	0	0
k__Bacteria;p__Proteobacteria;c__Deltaproteobacteria;o__Spirobacillales;f__	0.000388061	0.000712182	0.000549563	0.000279326	0.000740248	0.000448583	0.000339687	0.000593311	0.00126483	0.000648065	0.00032433	0.00165186	0.00231046	0.00243005	6.88002e-05	0.000714105	0.000248425	0.000968277	0.003125	0.000958313	0.000791938	0.00157355	0.00194669	0.000655486	0.00101476	0.00165228	0.00172225	0.000588096	0.0018792	0.000639004	0.00146439	0.0018026	0.000254143	0.00234329	0.000429597	0.00123543	0.00269301	0.00251819	0.000838731	0.000801623	0.00202158	0.000426173	0.00324512	0.00118246	0.000576225	0.000205008	0.000904186	0.00101719	0.000771654
k__Bacteria;p__Proteobacteria;c__Deltaproteobacteria;o__Sva0853;f__	0	0	0	0	0	0	0	0	0	0	0	0	0	0	0	0	0	0	0	0	0	0	0	0	0	0	0	0	0	0	0	0	0	0	0	0	0	0	0	0	0	0	0	0	0	0	0	0	0
k__Bacteria;p__Proteobacteria;c__Deltaproteobacteria;o__Syntrophobacterales;Other	0	0	0	0	0	0	1.94107e-05	0	0	0	0	0	0	0	0	0	0	0	0	0	0	0	0	0	0	0	0	0	0	0	0	0	0	0	0	0	0	0	0	0	0	0	0	0	0	0	0	0	0
k__Bacteria;p__Proteobacteria;c__Deltaproteobacteria;o__Syntrophobacterales;f__	0	0	0	0	0	0	3.88214e-05	0	0	0	0	0	0	0	0	0	0	0	0	0	0	0	0	0	0	0	0	0	0	0	0	0	0	0	0	0	0	0	0	0	0	0	0	0	0	0	0	0	0
k__Bacteria;p__Proteobacteria;c__Deltaproteobacteria;o__Syntrophobacterales;f__Syntrophaceae	0	1.60041e-05	0	0	4.53213e-05	2.49213e-05	0	0.00010171	1.57122e-05	2.18941e-06	3.67166e-05	1.76669e-05	0	1.74824e-05	0	0	0	7.68474e-06	0	9.21455e-06	1.14774e-05	0	0	0.000237331	6.28615e-05	7.88049e-06	9.62149e-06	1.03175e-05	8.03077e-06	0	5.8342e-06	9.4377e-06	0	2.66283e-05	0	0	0	0	1.18131e-05	0	0	0	0	0	0	0	1.48227e-05	0	4.72441e-05
k__Bacteria;p__Proteobacteria;c__Deltaproteobacteria;o__Syntrophobacterales;f__Syntrophobacteraceae	4.31179e-05	0.000528135	0.00012109	0.000182169	0.000173732	0.000149528	0.00164991	0.000127138	0.00139838	0.000210183	0.000550748	0.000194336	0.000315062	0.000122377	2.29334e-05	0.000357053	0	0.000253596	3.63372e-05	0.000562088	0.000424663	0.000221519	2.75475e-05	0.000271235	0.00145479	0.000835332	0.00025978	3.09524e-05	0.000754893	5.04477e-05	0.000175026	9.4377e-05	0.000173887	4.43805e-05	5.89643e-05	8.5943e-05	0.000200834	2.79799e-05	0.000129944	0.000267208	0.000120003	4.15779e-05	2.69677e-05	6.78459e-05	0.000163082	1.66222e-05	0.000222341	0.000350754	0.000370079
k__Bacteria;p__Proteobacteria;c__Deltaproteobacteria;o__Syntrophobacterales;f__Syntrophorhabdaceae	0	8.00205e-06	0	0	0	0	0	0	7.85608e-06	0	1.22389e-05	0	0	0	0	1.48772e-05	0	0	0	0	0	0	0	0.000101713	0	0	9.62149e-06	0	0	0	0	0	0	0	0	0	0	0	0	0	0	0	0	0	0	0	1.48227e-05	1.16918e-05	0
k__Bacteria;p__Proteobacteria;c__Deltaproteobacteria;o__[Entotheonellales];f__	1.07795e-05	2.40061e-05	0	0	0	0	0	0	0	0	6.11943e-06	0	0	0	0	0	0	0	0	0	0	0	0	1.13015e-05	0	0	9.62149e-06	0	0	0	0	0	0	8.87611e-06	0	0	0	0	0	0	0	0	0	0	0	0	0	0	0
k__Bacteria;p__Proteobacteria;c__Deltaproteobacteria;o__[Entotheonellales];f__[Entotheonellaceae]	5.38973e-06	7.20184e-05	0	1.21446e-05	6.04284e-05	3.32284e-05	0.000252339	0	0.000172834	3.50306e-05	0.000128508	4.41673e-05	1.6157e-05	2.62235e-05	0	5.95088e-05	0	3.84237e-05	0	5.52873e-05	0	2.29158e-05	9.18248e-06	4.52059e-05	9.87823e-05	0.000210146	1.9243e-05	1.03175e-05	3.21231e-05	8.40795e-06	2.33368e-05	5.66262e-05	0	2.66283e-05	0	0	0	3.73065e-05	1.57508e-05	6.0729e-05	2.76929e-05	0	0	9.69227e-06	2.17443e-05	1.10815e-05	0	3.50754e-05	3.93701e-05
k__Bacteria;p__Proteobacteria;c__Epsilonproteobacteria;o__Campylobacterales;f__Campylobacteraceae	0	0.00066417	2.79439e-05	7.28677e-05	0.000778016	0.000157835	0.000339687	0.000186469	3.92804e-05	0.000490428	7.34331e-05	0.000167836	2.42356e-05	0.000113635	1.14667e-05	4.46316e-05	0	1.53695e-05	0.00012718	9.21455e-05	5.73868e-05	7.6386e-05	9.18248e-06	0.000101713	8.08219e-05	2.62683e-05	6.73504e-05	3.09524e-05	0.000192739	8.40795e-06	5.8342e-06	6.60639e-05	0.000374527	1.77522e-05	0	0.000590858	0	1.86532e-05	0.0405072	0.000218624	3.69239e-05	0	0	9.69227e-06	9.78495e-05	1.66222e-05	0.000370568	0.000572898	0.000220472
k__Bacteria;p__Proteobacteria;c__Epsilonproteobacteria;o__Campylobacterales;f__Helicobacteraceae	0	0.000128033	0	1.21446e-05	6.04284e-05	8.3071e-06	9.70535e-06	5.93311e-05	0	0.000234267	6.11943e-06	8.83345e-06	0	0	0.000114667	0	0	0	9.0843e-06	1.84291e-05	0	7.6386e-06	0	0	0	5.25366e-06	9.62149e-06	0	8.03077e-06	0	0	2.83131e-05	1.3376e-05	0	8.42346e-06	2.14857e-05	0	0	0.000145695	0	9.23097e-06	0	0	0	0	0	1.48227e-05	4.67672e-05	3.93701e-05
k__Bacteria;p__Proteobacteria;c__Gammaproteobacteria;Other;Other	0	0	0	0	0	0	5.82321e-05	0	7.85608e-06	1.31365e-05	5.50748e-05	0.000167836	8.07852e-06	0	0	5.95088e-05	0	0	0.000454215	5.52873e-05	3.44321e-05	3.8193e-05	0.00018365	0	1.79604e-05	2.62683e-05	0.000279023	0	8.03077e-06	8.40795e-06	5.8342e-06	9.4377e-06	0	0	0	1.07429e-05	0	1.86532e-05	3.93771e-06	0	0	0	1.79785e-05	0	0	1.10815e-05	0	1.16918e-05	3.14961e-05
k__Bacteria;p__Proteobacteria;c__Gammaproteobacteria;o__;f__	0	0.000104027	1.86293e-05	1.21446e-05	0.000392785	0.000116299	0.00027175	2.54276e-05	0.000212114	0.000120418	8.5672e-05	0.000415172	0.000234277	0.000174824	6.88002e-05	2.97544e-05	8.87233e-06	5.37932e-05	0.000981105	9.21455e-05	8.03416e-05	0.000129856	0.000477489	3.39044e-05	0.000736377	0.000181251	0.00038486	4.12699e-05	0.000465785	4.20398e-05	0.00204197	8.49393e-05	6.68798e-05	0	0.000109505	0.000139657	1.82577e-05	9.32662e-06	3.54393e-05	0.000121458	4.61548e-05	1.03945e-05	0.00011686	9.69227e-06	0.000108722	2.77037e-05	2.96454e-05	0.000105226	2.3622e-05
k__Bacteria;p__Proteobacteria;c__Gammaproteobacteria;o__34P16;f__	0	5.60143e-05	1.86293e-05	1.21446e-05	7.55355e-06	0.000149528	2.9116e-05	8.47587e-06	7.85608e-06	1.31365e-05	1.83583e-05	0.000150169	0.00016157	0.000104894	3.44001e-05	4.46316e-05	0	7.68474e-06	0.000227108	9.21455e-06	1.14774e-05	1.52772e-05	2.75475e-05	0	0.000170624	0.000144476	0.000221294	1.03175e-05	0.000305169	0	0.000128352	7.55016e-05	4.01279e-05	8.87611e-06	0	0	1.82577e-05	1.86532e-05	7.87541e-06	1.21458e-05	1.84619e-05	0	2.69677e-05	0	1.08722e-05	0	0	2.33836e-05	0
k__Bacteria;p__Proteobacteria;c__Gammaproteobacteria;o__Acidithiobacillales;f__	5.38973e-06	0	0	1.21446e-05	0	0	0	0	0	0	0	0	0	0	0	0	0	0	0	0	0	0	0	0	0	0	0	0	0	0	0	0	0	0	0	0	0	0	0	0	0	0	0	0	0	0	0	0	0
k__Bacteria;p__Proteobacteria;c__Gammaproteobacteria;o__Acidithiobacillales;f__Acidithiobacillaceae	0	0	0	0	0	0	0	0	0	0	0	0	0	0	0	0	0	0	0	0	1.14774e-05	0	0	0	0	0	0	0	0	0	0	0	0	0	0	0	0	0	0	0	0	0	0	0	0	0	0	0	0
k__Bacteria;p__Proteobacteria;c__Gammaproteobacteria;o__Aeromonadales;f__Aeromonadaceae	8.0846e-05	0.00066417	0.00024218	0.00015788	0.00237937	0.000332284	0.000397919	0.000500076	0.000204258	0.00549761	0.00124224	0.00117485	0.000557418	0.000332165	8.02669e-05	8.92631e-05	2.6617e-05	1.53695e-05	0.000372456	0.000276437	0.000321366	0.000114579	0.00106517	0.000203427	0.000377169	0.000409785	0.00190506	5.15873e-05	0.000385477	5.04477e-05	2.33368e-05	0.000519074	0.000240767	6.21328e-05	0	0.000655315	0	0	0.00667047	0.000194333	1.84619e-05	0	0.000134839	1.93845e-05	0.000369654	6.09482e-05	0.000251986	0.000444289	0.00198425
k__Bacteria;p__Proteobacteria;c__Gammaproteobacteria;o__Aeromonadales;f__Succinivibrionaceae	0	8.00205e-06	0	0	2.26607e-05	8.3071e-06	0	3.39035e-05	0	4.15988e-05	6.11943e-06	0	0	0	0	1.48772e-05	0	0	0	9.21455e-06	0	0	0	1.13015e-05	8.98021e-06	0	1.9243e-05	0	0	0	0	0	0	0	0	0	0	0	3.93771e-06	0	0	0	0	0	6.5233e-05	0	0	1.16918e-05	0
k__Bacteria;p__Proteobacteria;c__Gammaproteobacteria;o__Alteromonadales;Other	0	4.00102e-05	9.31463e-06	0	0	8.3071e-06	0	8.47587e-06	7.85608e-06	1.53259e-05	3.67166e-05	5.30007e-05	3.23141e-05	1.74824e-05	0	1.48772e-05	0	0	1.81686e-05	9.21455e-06	2.29547e-05	0	0	0	1.79604e-05	1.83878e-05	1.9243e-05	1.03175e-05	6.42462e-05	0	0	9.4377e-06	1.3376e-05	0	0	0	0	9.32662e-06	0	1.21458e-05	0	0	1.79785e-05	0	0	0	0	4.67672e-05	7.87402e-06
k__Bacteria;p__Proteobacteria;c__Gammaproteobacteria;o__Alteromonadales;f__	1.61692e-05	2.40061e-05	0.00026081	0	1.51071e-05	4.15355e-05	2.9116e-05	8.47587e-05	0	2.40835e-05	0.000305971	0.000300337	4.84711e-05	8.74118e-06	0	0	0	0	0.000145349	2.76437e-05	0	1.52772e-05	0.00014692	0	3.59208e-05	7.61781e-05	0.000509939	0	3.21231e-05	3.36318e-05	2.33368e-05	2.83131e-05	0	8.87611e-06	0	0	0	9.32662e-06	3.93771e-06	3.64374e-05	2.76929e-05	0	3.5957e-05	0	2.17443e-05	5.54075e-06	0	1.16918e-05	1.5748e-05
k__Bacteria;p__Proteobacteria;c__Gammaproteobacteria;o__Alteromonadales;f__125ds10	5.38973e-06	0	0	1.21446e-05	0	2.49213e-05	0	2.54276e-05	1.57122e-05	6.56823e-06	6.73137e-05	1.76669e-05	8.07852e-06	1.74824e-05	0	0	0	0	1.81686e-05	0	2.29547e-05	0	1.8365e-05	0	3.59208e-05	2.62683e-05	1.9243e-05	0	3.21231e-05	2.52239e-05	5.8342e-06	9.4377e-06	2.67519e-05	2.66283e-05	0	0	0	0	1.18131e-05	3.64374e-05	0	0	0	0	0	0	2.96454e-05	2.33836e-05	5.51181e-05
k__Bacteria;p__Proteobacteria;c__Gammaproteobacteria;o__Alteromonadales;f__211ds20	0	0.000112029	3.72585e-05	1.21446e-05	7.55355e-05	0.000107992	0.000203812	5.93311e-05	7.07047e-05	7.22505e-05	9.17914e-05	0.000176669	0.000945187	0.000262235	4.58668e-05	0	0	1.53695e-05	0.000581395	4.60728e-05	8.03416e-05	0.000114579	9.18248e-05	3.39044e-05	0.000116743	0.000202266	0.000230916	0.00012381	0.0007308	8.40795e-06	0.000326715	0.000113252	4.01279e-05	0.000186398	1.68469e-05	6.44572e-05	5.4773e-05	0.000867375	5.51279e-05	0.000109312	8.30787e-05	3.11834e-05	4.49462e-05	1.93845e-05	3.26165e-05	5.54075e-06	2.96454e-05	3.50754e-05	7.87402e-05
k__Bacteria;p__Proteobacteria;c__Gammaproteobacteria;o__Alteromonadales;f__Alteromonadaceae	0.000134743	0.00183247	0.0057937	0.000582942	0.000596731	0.00109654	0.00346481	0.00172908	0.00136696	0.00255723	0.0013218	0.0074466	0.00901563	0.00132866	0.00138747	0.000788491	0.000204064	0.000138325	0.0109829	0.00117025	0.000929667	0.00118398	0.00709806	0.00196646	0.00537016	0.00235364	0.00576327	0.000443651	0.0058705	0.000714676	0.00123102	0.00109477	0.000735678	0.00020415	0.000101082	0.00211635	0.000985914	0.00148293	0.00206336	0.000801623	0.00115387	3.11834e-05	0.000898925	0.00152169	0.00169606	9.41927e-05	0.0016305	0.00149655	0.00266142
k__Bacteria;p__Proteobacteria;c__Gammaproteobacteria;o__Alteromonadales;f__Ferrimonadaceae	0	0	0	0	0	0	0	0	0	0	0	8.83345e-06	0	0	0	0	0	0	0	0	0	0	0	0	0	0	0	0	0	0	0	0	0	0	0	0	0	0	0	0	0	0	0	0	0	0	0	0	0
k__Bacteria;p__Proteobacteria;c__Gammaproteobacteria;o__Alteromonadales;f__HTCC2188	0	2.40061e-05	1.86293e-05	1.21446e-05	2.26607e-05	1.66142e-05	0.000126169	7.62828e-05	6.28486e-05	6.13035e-05	9.17914e-05	0.000150169	8.07852e-06	1.74824e-05	2.29334e-05	0.00010414	0	0	9.0843e-06	0	1.14774e-05	4.58316e-05	0	4.52059e-05	3.59208e-05	5.25366e-06	4.81075e-05	0	8.83385e-05	0	0	3.77508e-05	2.67519e-05	0	0	4.29715e-05	0	0	3.54393e-05	8.50206e-05	0	0	0	0	0	0	5.92909e-05	3.50754e-05	2.3622e-05
k__Bacteria;p__Proteobacteria;c__Gammaproteobacteria;o__Alteromonadales;f__Idiomarinaceae	0	1.60041e-05	0	0	0	3.32284e-05	4.85267e-05	0	5.49925e-05	4.37882e-06	1.22389e-05	0	0	8.74118e-06	0	0	0	0	0	0	0	3.05544e-05	0	0	0	5.25366e-06	9.62149e-06	0	0	0	0	1.88754e-05	0	0	0	0	0	0	1.57508e-05	0	0	0	0	0	0	0	0	2.33836e-05	1.5748e-05
k__Bacteria;p__Proteobacteria;c__Gammaproteobacteria;o__Alteromonadales;f__Moritellaceae	0	0	0	0	0	0	0	0	0	0	0	0	0	0	0	0	0	0	0	0	0	0	0	0	0	0	0	0	0	0	0	0	0	0	0	0	0	0	0	0	0	0	0	0	0	0	0	0	0
k__Bacteria;p__Proteobacteria;c__Gammaproteobacteria;o__Alteromonadales;f__OM60	1.07795e-05	8.00205e-06	0	0	0	2.49213e-05	0	0	4.71365e-05	2.84623e-05	4.89554e-05	2.65004e-05	4.84711e-05	1.74824e-05	1.14667e-05	0	0	0	0	6.45019e-05	3.44321e-05	2.29158e-05	4.59124e-05	1.13015e-05	0.000305327	4.20293e-05	5.77289e-05	0	0.000329262	0	2.9171e-05	0	2.67519e-05	1.77522e-05	8.42346e-06	1.07429e-05	1.82577e-05	0	1.18131e-05	3.64374e-05	1.84619e-05	0	8.98925e-06	0	0	0	0	3.50754e-05	3.14961e-05
k__Bacteria;p__Proteobacteria;c__Gammaproteobacteria;o__Alteromonadales;f__Psychromonadaceae	0	0	0	0	7.55355e-06	0	0	0	0	8.75764e-06	0	0	0	0	0	0	0	0	0	0	0	0	0	0	8.98021e-06	0	0	0	0	0	0	0	0	0	0	0	0	0	0	2.42916e-05	0	0	0	0	0	0	0	1.16918e-05	0
k__Bacteria;p__Proteobacteria;c__Gammaproteobacteria;o__Alteromonadales;f__Shewanellaceae	0	0.000152039	0	4.85785e-05	5.28749e-05	4.98426e-05	4.85267e-05	1.69517e-05	8.64168e-05	0.000691854	6.11943e-05	0.00130735	1.6157e-05	5.24471e-05	1.14667e-05	0	0	0	0	0.000110575	4.59095e-05	3.05544e-05	5.50949e-05	4.52059e-05	8.08219e-05	7.88049e-06	1.9243e-05	1.03175e-05	2.40923e-05	0	5.8342e-06	0.000226505	0.000107008	1.77522e-05	0	0.0002256	0	0	0.000192948	9.71664e-05	0	0	8.98925e-06	0	5.43608e-05	0	7.41136e-05	0.000198761	7.87402e-05
k__Bacteria;p__Proteobacteria;c__Gammaproteobacteria;o__Alteromonadales;f__[Chromatiaceae]	3.77281e-05	0.000728186	0.00607314	0.00138449	0.000966855	0.000581497	0.0201386	0.00256819	0.00637913	0.00278274	0.000740451	0.00453156	0.00117139	0.000603142	0.00263734	0.000252912	1.77447e-05	0	0.000835756	0.000755593	0.00039023	0.000420123	0.00598698	0.0022716	0.00280182	0.000491217	0.00239575	5.15873e-05	0.000473816	5.04477e-05	4.08394e-05	0.000443572	0.000588542	0.000106513	1.68469e-05	0.000848687	1.82577e-05	5.59597e-05	0.0029454	0.000437249	1.84619e-05	1.03945e-05	0.00106073	0	0.000565353	4.98667e-05	0.000133404	0.000795043	0.00023622
k__Bacteria;p__Proteobacteria;c__Gammaproteobacteria;o__Cardiobacteriales;f__Cardiobacteriaceae	0	8.00205e-06	0	0	0	8.3071e-06	9.70535e-06	0	7.85608e-06	4.37882e-06	0	0	1.6157e-05	0	0	0	0	0	0	0	0	0	0	0	0	0	0	0	0	0	0	0	0	0	0	0	0	0	0	0	0	0	0	0	1.08722e-05	0	0	0	0
k__Bacteria;p__Proteobacteria;c__Gammaproteobacteria;o__Chromatiales;Other	0	0	0	0	0	0	0	0	0	6.56823e-06	0	0	0	0	0	1.48772e-05	0	0	0	0	0	0	0	0	0	0	9.62149e-06	0	0	0	1.16684e-05	0	0	0	0	0	9.12884e-06	0	2.36262e-05	1.21458e-05	0	0	0	0	0	0	0	0	0
k__Bacteria;p__Proteobacteria;c__Gammaproteobacteria;o__Chromatiales;f__	0	1.60041e-05	0	0	3.02142e-05	0	0.000824954	2.54276e-05	7.85608e-06	8.75764e-06	3.05971e-05	0.00214653	3.23141e-05	0	0	2.97544e-05	0	0	0.000753997	1.84291e-05	1.14774e-05	7.6386e-06	0.00526156	0	4.4901e-05	2.36415e-05	0.00235727	0	3.21231e-05	0	2.9171e-05	1.88754e-05	4.01279e-05	2.66283e-05	0	0	2.73865e-05	9.32662e-06	1.57508e-05	0	0	0	0	0	0	1.10815e-05	0	0	1.5748e-05
k__Bacteria;p__Proteobacteria;c__Gammaproteobacteria;o__Chromatiales;f__Chromatiaceae	5.38973e-06	0	0	0	1.51071e-05	0	0	0	0	4.37882e-06	1.22389e-05	0	8.07852e-06	0	0	0	0	0	9.0843e-06	0	3.44321e-05	0	0	0	8.98021e-06	0	0	0	0	0	0	0	1.3376e-05	0	0	0	0	0	0	2.42916e-05	0	0	0	0	0	0	0	1.16918e-05	7.87402e-06
k__Bacteria;p__Proteobacteria;c__Gammaproteobacteria;o__Chromatiales;f__Ectothiorhodospiraceae	5.38973e-06	0	9.31463e-06	1.21446e-05	3.02142e-05	0	0.000970535	3.39035e-05	4.71365e-05	1.31365e-05	4.89554e-05	2.65004e-05	3.23141e-05	1.74824e-05	2.29334e-05	2.97544e-05	0	0	0	0	0	0	1.8365e-05	6.78089e-05	0.000107762	7.88049e-05	5.77289e-05	0	2.40923e-05	2.52239e-05	4.66736e-05	1.88754e-05	5.35038e-05	1.77522e-05	0	1.07429e-05	0	0	5.51279e-05	1.21458e-05	0	0	8.98925e-06	0	4.34887e-05	0	1.48227e-05	1.16918e-05	3.14961e-05
k__Bacteria;p__Proteobacteria;c__Gammaproteobacteria;o__Chromatiales;f__Halothiobacillaceae	0	0	0	0	0	0	9.70535e-06	0	0	2.18941e-06	0	0	0	0	0	0	0	0	0	0	0	0	0	0	0	2.62683e-06	0	0	0	0	0	0	0	0	0	0	0	0	3.93771e-06	0	0	0	0	0	0	0	0	0	0
k__Bacteria;p__Proteobacteria;c__Gammaproteobacteria;o__Enterobacteriales;f__Enterobacteriaceae	0.00104022	0.00336086	0.00492744	0.00377698	0.248444	0.00442768	0.0056291	0.00380567	0.00263179	0.00490866	0.00998079	0.00580358	0.00832896	0.0109265	0.0098843	0.00215719	0.470908	0.107525	0.00117187	0.00293944	0.00210036	0.00410957	0.00158857	0.00432847	0.00164338	0.0107411	0.00313661	0.0169929	0.0801873	0.0854921	0.00270124	0.0128353	0.00231404	0.0477623	0.00577007	0.0032336	0.00070292	0.0243518	0.00204367	0.00219839	0.0637029	0.114474	0.000701161	0.000523383	0.00198961	0.00128545	0.000741136	0.0045715	0.0792598
k__Bacteria;p__Proteobacteria;c__Gammaproteobacteria;o__HOC36;f__	1.07795e-05	0	0	0	1.51071e-05	8.3071e-06	0	3.39035e-05	1.57122e-05	2.18941e-06	6.11943e-06	0	8.07852e-06	8.74118e-06	0	0	0	0	0	0	0	0	1.8365e-05	0	8.98021e-06	2.62683e-06	9.62149e-06	0	0	8.40795e-06	0	0	1.3376e-05	0	0	0	0	0	1.18131e-05	1.21458e-05	0	0	0	9.69227e-06	1.08722e-05	0	0	0	7.87402e-06
k__Bacteria;p__Proteobacteria;c__Gammaproteobacteria;o__HTCC2188;f__	0	0	0	0	0	0	0	0	0	0	0	0	0	0	0	0	0	0	0	0	0	0	9.18248e-06	0	0	0	9.62149e-06	0	0	0	0	0	0	0	0	1.07429e-05	0	0	0	0	0	0	0	0	0	0	0	0	0
k__Bacteria;p__Proteobacteria;c__Gammaproteobacteria;o__HTCC2188;f__HTCC2089	0	4.00102e-05	9.31463e-06	0	7.55355e-06	2.49213e-05	4.85267e-05	0	5.49925e-05	1.31365e-05	4.2836e-05	0	2.42356e-05	8.74118e-06	0	1.48772e-05	0	1.53695e-05	0	1.84291e-05	5.73868e-05	2.29158e-05	0	2.2603e-05	0.000125723	7.88049e-05	9.62149e-06	0	9.63693e-05	0	5.8342e-06	9.4377e-06	5.35038e-05	8.87611e-06	0	1.07429e-05	0	0	0	3.64374e-05	9.23097e-06	0	0	0	3.26165e-05	5.54075e-06	1.48227e-05	4.67672e-05	1.5748e-05
k__Bacteria;p__Proteobacteria;c__Gammaproteobacteria;o__Legionellales;Other	0	0	0	0	0	8.3071e-06	0	8.47587e-06	0	0	0	0	1.6157e-05	0	0	0	0	0	0	0	0	0	0	0	0	2.62683e-06	0	1.03175e-05	0	0	2.33368e-05	1.88754e-05	0	8.87611e-06	0	0	0	9.32662e-06	3.93771e-06	0	0	0	2.69677e-05	0	0	0	0	0	0
k__Bacteria;p__Proteobacteria;c__Gammaproteobacteria;o__Legionellales;f__	2.69487e-05	0.000152039	1.86293e-05	0.000109302	6.04284e-05	9.96852e-05	7.76428e-05	0.000135614	0.000196402	9.19552e-05	1.83583e-05	5.30007e-05	0.000234277	0.000209788	1.14667e-05	0.000133895	2.6617e-05	0.00029202	0.000481468	0.000267222	0.000114774	7.6386e-06	0.000119372	0.000350346	0.000601674	0.00015761	0.000134701	9.28572e-05	0.00145357	1.68159e-05	0.000519244	0.000188754	5.35038e-05	0.000115389	0.000353786	0.000171886	0.000949399	0.000382391	8.66295e-05	7.28748e-05	5.53858e-05	8.31558e-05	1.79785e-05	9.69227e-05	7.61052e-05	0	0.000355745	0.00025722	8.66142e-05
k__Bacteria;p__Proteobacteria;c__Gammaproteobacteria;o__Legionellales;f__Coxiellaceae	2.69487e-05	0.000328084	7.4517e-05	0.000145735	0.000120857	5.81497e-05	0.000524089	0.00010171	0.000526357	0.000133554	0.000128508	0.000273837	0.000953266	0.000743	8.02669e-05	0.00010414	0	0.000445715	0.00136265	0.000396226	0.000321366	0.000168049	0.000330569	0.000237331	0.00126621	0.000667215	0.000230916	0.000103175	0.00179086	2.52239e-05	0.000635928	0.00024538	0.000147136	0.000275159	0.000724418	0.000107429	0.000876368	0.000391718	0.000114193	0.000218624	0.000230774	6.23668e-05	0.00023372	7.75382e-05	3.26165e-05	2.2163e-05	0.000311277	0.000315679	0.000259843
k__Bacteria;p__Proteobacteria;c__Gammaproteobacteria;o__Legionellales;f__Legionellaceae	5.38973e-06	0.000224057	6.52024e-05	2.42892e-05	0.000135964	5.81497e-05	0.000475562	9.32346e-05	0.000164978	0.000181721	6.73137e-05	0.00048584	0.000282748	0.00051573	2.29334e-05	4.46316e-05	7.09786e-05	4.61084e-05	0.000372456	0.000331724	5.73868e-05	7.6386e-05	0.000137737	1.13015e-05	0.000314307	0.000275817	0.000134701	3.09524e-05	0.000971724	5.04477e-05	0.000192529	7.55016e-05	4.01279e-05	5.32566e-05	7.58112e-05	0.000118172	0.000264736	0.000177206	7.48164e-05	0.000170041	0.000230774	5.19724e-05	5.39355e-05	2.90768e-05	1.08722e-05	1.10815e-05	0.000251986	0.00025722	5.51181e-05
k__Bacteria;p__Proteobacteria;c__Gammaproteobacteria;o__Methylococcales;Other	0	0	0	0	0	0	0	0	0	0	0	0	0	0	0	0	0	0	0	0	0	0	0	3.39044e-05	1.79604e-05	0	0	0	0	0	0	0	0	0	0	0	0	0	0	0	0	0	0	0	0	0	0	0	0
k__Bacteria;p__Proteobacteria;c__Gammaproteobacteria;o__Methylococcales;f__	0	0	0	0	0	0	0	0	0	0	0	0	0	0	0	0	0	0	0	0	0	0	0	0	0	0	0	0	0	0	0	0	0	0	0	0	0	0	0	0	0	0	0	0	0	0	0	0	0
k__Bacteria;p__Proteobacteria;c__Gammaproteobacteria;o__Methylococcales;f__Crenotrichaceae	0	1.60041e-05	0	0	0	0	0	1.69517e-05	1.57122e-05	1.09471e-05	6.11943e-06	8.83345e-06	0	0	0	0	0	0	2.72529e-05	0	0	9.93018e-05	0	3.39044e-05	2.69406e-05	0	0	0	0	1.68159e-05	5.8342e-06	9.4377e-06	1.3376e-05	8.87611e-06	0	0	0	0	1.18131e-05	0	0	0	0	0	1.08722e-05	0	2.96454e-05	0	0
k__Bacteria;p__Proteobacteria;c__Gammaproteobacteria;o__Methylococcales;f__Methylococcaceae	1.07795e-05	4.00102e-05	0	0	7.55355e-06	8.3071e-06	0	8.47587e-06	2.35682e-05	1.31365e-05	6.11943e-06	0	0	0	0	0	0	0	1.81686e-05	2.76437e-05	1.14774e-05	7.6386e-06	0	0.000282537	8.98021e-06	5.25366e-06	1.9243e-05	0	0	0	2.9171e-05	0	2.67519e-05	0	0	2.14857e-05	0	0	2.36262e-05	1.21458e-05	9.23097e-06	0	0	0	0	1.10815e-05	0	2.33836e-05	0
k__Bacteria;p__Proteobacteria;c__Gammaproteobacteria;o__Oceanospirillales;Other	5.38973e-06	0	0	1.21446e-05	0	0	0	0	7.85608e-06	0	1.22389e-05	6.18342e-05	0	0	0	0	0	0	0	0	0	1.52772e-05	0	0	0	5.25366e-06	9.62149e-06	0	0	0	0	0	0	0	0	0	0	0	1.18131e-05	1.21458e-05	0	0	0	0	0	0	0	0	0
k__Bacteria;p__Proteobacteria;c__Gammaproteobacteria;o__Oceanospirillales;f__	0	0	0	0	0	0	0	0	0	0	0	0	0	0	0	0	0	0	0	0	0	0	0	0	0	0	0	0	0	0	0	0	0	0	0	0	0	0	0	0	0	0	0	0	0	0	0	0	0
k__Bacteria;p__Proteobacteria;c__Gammaproteobacteria;o__Oceanospirillales;f__Alcanivoracaceae	0	0	0	0	0	0	5.82321e-05	8.47587e-06	0	5.03564e-05	0	8.83345e-06	0	0	0	0	0	0	0	0	0	3.05544e-05	0	0	2.69406e-05	0	0	0	0	0	0	0	0	0	0	1.07429e-05	0	0	0	0	0	0	0	0	0	0	0	0	7.87402e-06
k__Bacteria;p__Proteobacteria;c__Gammaproteobacteria;o__Oceanospirillales;f__Hahellaceae	0	0.000120031	0	2.42892e-05	3.77678e-05	8.3071e-06	1.94107e-05	1.69517e-05	7.07047e-05	7.00611e-05	1.22389e-05	8.83345e-06	8.07852e-06	8.74118e-06	1.14667e-05	1.48772e-05	0	0	0	9.21455e-06	1.14774e-05	0	1.8365e-05	0	1.79604e-05	0	2.88645e-05	2.06349e-05	4.81846e-05	0	0	2.83131e-05	6.68798e-05	0	0	5.37143e-05	0	9.32662e-06	3.54393e-05	2.42916e-05	9.23097e-06	0	0	0	1.08722e-05	1.10815e-05	0	3.50754e-05	7.87402e-06
k__Bacteria;p__Proteobacteria;c__Gammaproteobacteria;o__Oceanospirillales;f__Halomonadaceae	7.54562e-05	0.000256066	7.4517e-05	3.64339e-05	0.000271928	0.000240906	0.000349392	7.62828e-05	0.000518501	0.00022113	0.000312091	9.7168e-05	2.42356e-05	0	3.44001e-05	0.000119018	0.000124213	7.68474e-06	0.000136265	4.60728e-05	3.44321e-05	0.000244435	0.000101007	6.78089e-05	3.59208e-05	0.000141849	0.000105836	0	0.0001044	0.000269055	5.8342e-06	0.000198192	4.01279e-05	0.000115389	0	0.000128914	0	0.000111919	0.00010238	0.000133604	4.61548e-05	1.03945e-05	8.98925e-06	9.69227e-06	5.43608e-05	1.10815e-05	1.48227e-05	0.000222144	7.87402e-05
k__Bacteria;p__Proteobacteria;c__Gammaproteobacteria;o__Oceanospirillales;f__Oceanospirillaceae	0	2.40061e-05	0	0	2.26607e-05	0	0	0	7.85608e-06	1.75153e-05	3.05971e-05	4.41673e-05	0	0	0	0	0	0	9.0843e-06	1.84291e-05	1.14774e-05	0	0	0	8.98021e-06	7.88049e-06	9.62149e-06	0	0	0	0	0	0	0	0	1.07429e-05	0	0	0	1.21458e-05	0	0	8.98925e-06	0	0	0	0	0	0
k__Bacteria;p__Proteobacteria;c__Gammaproteobacteria;o__Oceanospirillales;f__Oleiphilaceae	0	2.40061e-05	0	0	0	0	0	5.93311e-05	7.85608e-06	4.37882e-06	2.44777e-05	2.65004e-05	0	0	0	1.48772e-05	0	0	3.63372e-05	0	0	7.6386e-06	9.18248e-06	0	0	0	7.69719e-05	0	2.40923e-05	0	0	0	0	0	0	0	0	0	3.93771e-06	0	0	0	0	0	0	0	0	0	7.87402e-06
k__Bacteria;p__Proteobacteria;c__Gammaproteobacteria;o__Oceanospirillales;f__Saccharospirillaceae	0	0	0	0	0	0	0	0	7.85608e-06	0	2.44777e-05	0.000123668	0	0	0	0	0	0	0	0	0	7.6386e-06	0	0	0	2.62683e-06	1.9243e-05	0	0	0	0	0	0	0	0	0	0	0	0	0	0	0	0	0	0	0	0	0	0
k__Bacteria;p__Proteobacteria;c__Gammaproteobacteria;o__PYR10d3;f__	0	8.00205e-06	0	0	1.51071e-05	8.3071e-06	0.000164991	8.47587e-06	2.35682e-05	6.56823e-06	9.17914e-05	0	8.07852e-05	2.62235e-05	2.29334e-05	0	0	0	1.81686e-05	0	0	0	2.75475e-05	2.2603e-05	6.28615e-05	1.5761e-05	4.81075e-05	0	0.000128492	0	4.66736e-05	0	1.3376e-05	0	0	0	0	3.73065e-05	3.93771e-06	0	0	0	1.79785e-05	0	1.08722e-05	0	1.48227e-05	2.33836e-05	1.5748e-05
k__Bacteria;p__Proteobacteria;c__Gammaproteobacteria;o__Pasteurellales;f__	9.16254e-05	0	0.00012109	0	7.55355e-06	0	0.000892892	1.69517e-05	0	0	6.11943e-06	0	0	0.00051573	0	0	0	1.53695e-05	0	0	0	3.8193e-05	0	0	0	0	9.62149e-06	1.03175e-05	8.03077e-06	1.68159e-05	0	0	0	0	0	0	0	0	0	0	0	0	8.98925e-06	0	0	1.10815e-05	0	0	3.93701e-05
k__Bacteria;p__Proteobacteria;c__Gammaproteobacteria;o__Pasteurellales;f__Pasteurellaceae	1.07795e-05	0.000496127	0	0.000388628	6.04284e-05	0.000398741	0.000126169	0.000118662	0.000942729	0.000503564	0.000458957	0.00051234	0.00021812	0	1.14667e-05	0.00010414	0	0.000199803	0	0.000221149	0.000424663	0.00010694	1.8365e-05	0.000192125	0.000179604	0.000260056	8.65934e-05	2.06349e-05	5.62154e-05	3.36318e-05	0.000227534	1.88754e-05	0.000428031	4.43805e-05	0	8.5943e-05	0	0	0.0012325	0.00037652	9.23097e-06	0	1.79785e-05	9.69227e-06	0.000163082	0	0.000133404	0.00129779	2.3622e-05
k__Bacteria;p__Proteobacteria;c__Gammaproteobacteria;o__Pseudomonadales;Other	0	8.00205e-06	0	0	7.55355e-06	8.3071e-06	2.9116e-05	0	7.85608e-06	6.56823e-05	1.22389e-05	8.83345e-06	4.03926e-05	0	1.14667e-05	1.48772e-05	2.6617e-05	7.68474e-06	0	9.21455e-06	0	1.52772e-05	0	0	0	1.05073e-05	0	0	1.60615e-05	2.52239e-05	5.8342e-06	9.4377e-06	0	1.77522e-05	0	5.37143e-05	0	0.000102593	5.11902e-05	1.21458e-05	7.38477e-05	3.11834e-05	0	0	0	0	0	0	3.14961e-05
k__Bacteria;p__Proteobacteria;c__Gammaproteobacteria;o__Pseudomonadales;f__Moraxellaceae	0.000910865	0.0733948	0.00296205	0.0174275	0.0147748	0.0121948	0.0180131	0.0492872	0.0186975	0.0499996	0.0237189	0.0298306	0.0342853	0.00643351	0.00193787	0.00947677	0.000745275	0.00163685	0.0178597	0.0141259	0.00871132	0.00732542	0.158912	0.0171443	0.035858	0.00681925	0.0428156	0.0111945	0.0271601	0.00382562	0.0278116	0.00679515	0.0159308	0.00306226	0.000555949	0.0173927	0.00544079	0.00641671	0.0516588	0.0167733	0.00634168	0.00058209	0.00845888	0.0032566	0.0233317	0.000858816	0.0483221	0.0288671	0.0649449
k__Bacteria;p__Proteobacteria;c__Gammaproteobacteria;o__Pseudomonadales;f__Pseudomonadaceae	0.000463517	0.00748992	0.0030552	0.00349765	0.011217	0.00558237	0.00859894	0.00311064	0.00830387	0.0295001	0.00397763	0.00883345	0.00528335	0.00463283	0.00473575	0.00778077	0.0312483	0.0698236	0.00276163	0.00636726	0.00688642	0.0020777	0.00669403	0.00630622	0.0118718	0.00741554	0.00397368	0.00506588	0.0226628	0.0446378	0.00414228	0.00592688	0.00449432	0.00686123	0.0028724	0.00583338	0.00241914	0.0180004	0.0163257	0.00908506	0.0209266	0.116273	0.000880946	0.000746305	0.00403357	0.000249334	0.0061959	0.00969251	0.0961181
k__Bacteria;p__Proteobacteria;c__Gammaproteobacteria;o__Salinisphaerales;f__Salinisphaeraceae	0	0	0	0	0	0	0	0	0	0	1.83583e-05	0	0	0	0	0	0	0	0	9.21455e-06	0	0	0	0	0	0	9.62149e-06	0	0	0	0	0	0	0	0	0	0	0	0	0	0	0	0	0	0	5.54075e-06	0	0	0
k__Bacteria;p__Proteobacteria;c__Gammaproteobacteria;o__Thiotrichales;f__	0	0	0	0	0	0	0	0	0	0	0	0	0	0	0	0	0	0	0	0	0	0	0	0	0	0	0	0	0	0	0	0	0	0	0	0	0	0	0	0	0	0	0	0	0	0	0	0	0
k__Bacteria;p__Proteobacteria;c__Gammaproteobacteria;o__Thiotrichales;f__Piscirickettsiaceae	1.61692e-05	0.000408104	8.38317e-05	8.50123e-05	0.000135964	0.000157835	0.00231958	0.000135614	0.000416372	0.000144501	0.000165225	7.06676e-05	0.000565497	0.000323424	3.44001e-05	0.00010414	2.6617e-05	8.45322e-05	0.000199855	0.000313295	0.000263979	0.000198604	7.34599e-05	0.000180824	0.000754337	0.000514859	0.00025978	4.12699e-05	0.000867324	0.000109303	0.000542581	0.000113252	0.000147136	0.00020415	0.000101082	0.000182629	0.000118675	0.000195859	0.000106318	0.000303645	7.38477e-05	0	3.5957e-05	1.93845e-05	9.78495e-05	6.09482e-05	0.000133404	0.000163685	0.000173228
k__Bacteria;p__Proteobacteria;c__Gammaproteobacteria;o__Thiotrichales;f__Thiotrichaceae	0	8.00205e-06	0	0	7.55355e-06	8.3071e-06	0	1.69517e-05	7.85608e-06	4.37882e-06	0.000134627	8.83345e-06	0	0	0	0	0	0	0	9.21455e-06	0	0	0	1.13015e-05	0	2.62683e-06	2.88645e-05	0	0	0	0	0	2.67519e-05	0	0	0	0	0	0.000169321	0	1.84619e-05	0	8.98925e-06	0	0	0	0	1.16918e-05	0
k__Bacteria;p__Proteobacteria;c__Gammaproteobacteria;o__Vibrionales;f__Pseudoalteromonadaceae	0	0.000184047	0	0	2.26607e-05	4.15355e-05	9.70535e-06	8.47587e-06	6.28486e-05	0.000144501	0	0.000238503	0	8.74118e-06	0	1.48772e-05	0	0	0	2.76437e-05	1.14774e-05	7.6386e-06	0	1.13015e-05	1.79604e-05	2.62683e-06	9.62149e-06	0	0	8.40795e-06	0	0.000320882	1.3376e-05	8.87611e-06	0	5.37143e-05	0	0	2.75639e-05	6.0729e-05	9.23097e-06	0	0	0	6.5233e-05	0	0	0.000280603	7.87402e-06
k__Bacteria;p__Proteobacteria;c__Gammaproteobacteria;o__Vibrionales;f__Vibrionaceae	0	8.00205e-05	0	0	2.26607e-05	6.64568e-05	9.70535e-06	1.69517e-05	1.57122e-05	2.18941e-05	0.00010403	0.0050969	8.07852e-06	0	0	1.48772e-05	0	0	0	1.84291e-05	0	2.29158e-05	2.75475e-05	0	1.79604e-05	1.83878e-05	8.65934e-05	0	0	0	0	0.000188754	0	0	0	3.22286e-05	0	0	2.36262e-05	7.28748e-05	0	0	0	0	2.17443e-05	1.66222e-05	1.48227e-05	0	3.14961e-05
k__Bacteria;p__Proteobacteria;c__Gammaproteobacteria;o__Xanthomonadales;Other	0	0	0	0	0	0	0	0	0	0	0	0	0	0	0	0	0	0	0	0	0	0	0	0	0	0	0	0	0	0	0	0	0	0	0	0	0	0	0	0	0	0	0	0	0	0	0	0	0
k__Bacteria;p__Proteobacteria;c__Gammaproteobacteria;o__Xanthomonadales;f__Sinobacteraceae	0.0002102	0.00256866	0.0007638	0.000728677	0.000626945	0.00132083	0.00990916	0.00103406	0.00285176	0.00109033	0.00134015	0.000821511	0.00870865	0.00512233	0.000573335	0.00095214	6.21063e-05	0.000706996	0.00374273	0.00204563	0.00135433	0.00253602	0.000624409	0.00117535	0.00493911	0.00269775	0.0023284	0.000257937	0.00528425	0.000487661	0.00350636	0.000745578	0.00104332	0.000825478	0.000522255	0.00123543	0.000693791	0.00055027	0.000972613	0.00170041	0.000507703	8.31558e-05	0.000458452	0.000222922	0.000761052	0.000188385	0.000904186	0.001707	0.00117323
k__Bacteria;p__Proteobacteria;c__Gammaproteobacteria;o__Xanthomonadales;f__Xanthomonadaceae	0.00182712	0.0152439	0.00809441	0.00565939	0.00608817	0.00527501	0.00976358	0.0155786	0.00820174	0.00980856	0.0156719	0.0350511	0.0592883	0.0315994	0.00723549	0.00755761	0.00558957	0.00720829	0.0179687	0.0152409	0.00533698	0.0159265	0.0250315	0.00544731	0.0412102	0.0108619	0.0213501	0.0132579	0.0630416	0.00802119	0.0592463	0.0113819	0.00955043	0.00949743	0.0141261	0.0139335	0.0331012	0.0190543	0.0190191	0.00941299	0.0101171	0.00176706	0.0115961	0.0027526	0.00665377	0.00207778	0.0328027	0.0202268	0.0122598
k__Bacteria;p__Proteobacteria;c__Gammaproteobacteria;o__[Marinicellales];f__[Marinicellaceae]	0	8.00205e-06	9.31463e-06	0	0	0	2.9116e-05	0	0	6.56823e-06	0	8.83345e-06	0	0	0	0	0	0	0	9.21455e-06	0	0	9.18248e-06	0	0	5.25366e-06	1.9243e-05	0	2.40923e-05	0	5.8342e-06	2.83131e-05	1.3376e-05	1.77522e-05	0	0	0	0	0	1.21458e-05	0	0	0	0	0	0	0	0	0
k__Bacteria;p__Proteobacteria;c__TA18;o__CV90;f__	0	4.00102e-05	0	0	0	8.3071e-06	9.70535e-06	2.54276e-05	6.28486e-05	1.31365e-05	1.22389e-05	4.41673e-05	9.69423e-05	0	1.14667e-05	1.48772e-05	0	1.53695e-05	2.72529e-05	2.76437e-05	0	1.52772e-05	9.18248e-06	1.13015e-05	7.18417e-05	2.88951e-05	5.77289e-05	2.06349e-05	0.000433662	8.40795e-06	0.000210031	5.66262e-05	0	2.66283e-05	0	6.44572e-05	3.65153e-05	6.52863e-05	1.18131e-05	3.64374e-05	1.84619e-05	1.03945e-05	1.79785e-05	2.90768e-05	0	5.54075e-06	2.96454e-05	5.8459e-05	7.87402e-06
k__Bacteria;p__Proteobacteria;c__TA18;o__PHOS-HD29;f__	2.15589e-05	8.00205e-05	9.31463e-06	7.28677e-05	5.28749e-05	5.81497e-05	0.000106759	8.47587e-05	7.85608e-05	6.34929e-05	0	8.83345e-06	0.000306984	6.11883e-05	2.29334e-05	2.97544e-05	0	3.84237e-05	0.000354288	0.000156647	4.59095e-05	6.11088e-05	1.8365e-05	2.2603e-05	0.000350228	0.000283698	2.88645e-05	6.19048e-05	0.000666554	5.04477e-05	0.00033255	0.000179316	4.01279e-05	0.000168646	5.05408e-05	9.66858e-05	0.000219092	0.000317105	8.66295e-05	2.42916e-05	6.46168e-05	0	1.79785e-05	0.00030046	3.26165e-05	4.4326e-05	0.000133404	0.000163685	3.14961e-05
k__Bacteria;p__SBR1093;c__;o__;f__	0	0	0	0	0	0	0	0	1.57122e-05	0	0	0	0	0	0	0	0	0	0	0	0	0	0	0	0	0	9.62149e-06	0	0	0	0	0	0	0	0	0	0	0	0	0	0	0	0	0	0	0	0	0	0
k__Bacteria;p__SBR1093;c__VHS-B5-50;o__;f__	0	0	0	0	0	8.3071e-06	0.000252339	0	7.85608e-06	2.18941e-06	0	0	8.07852e-06	0	0	0	0	0	0	0	0	7.6386e-06	0	1.13015e-05	1.79604e-05	1.31341e-05	1.9243e-05	0	0	0	0	0	0	0	0	0	0	0	0	1.21458e-05	0	0	0	0	0	0	0	1.16918e-05	7.87402e-06
k__Bacteria;p__SC4;c__;o__;f__	0	0	0	0	0	0	0	0	0	0	0	0	0	0	0	0	0	0	0	0	0	0	0	0	8.98021e-06	0	0	0	0	0	0	0	0	0	0	0	0	0	0	0	0	0	0	0	0	0	0	0	0
k__Bacteria;p__SR1;c__;o__;f__	5.38973e-06	4.00102e-05	0	0	7.55355e-06	8.3071e-06	1.94107e-05	0	2.35682e-05	1.75153e-05	4.2836e-05	0	2.42356e-05	0	0	0	0	0	9.0843e-06	0	1.14774e-05	0	0	0	0	0	0	0	0	0	0	5.66262e-05	2.67519e-05	8.87611e-06	8.42346e-06	2.14857e-05	2.73865e-05	1.86532e-05	5.90656e-05	0	9.23097e-06	0	0	0	3.26165e-05	0	0	0	0
k__Bacteria;p__Spirochaetes;c__MVP-15;o__PL-11B10;f__	0	0	0	0	0	0	0	8.47587e-06	0	0	9.79108e-05	0	0	0	0	0	0	0	0	0	0	0	0	0	0	7.88049e-06	0	0	0	0	0	0	0	0	0	0	0	0	1.96885e-05	0	0	0	0	0	0	0	0	0	0
k__Bacteria;p__Spirochaetes;c__Spirochaetes;o__M2PT2-76;f__	0	0	0	0	0	0	0	0	0	0	0	0	0	0	0	0	0	0	0	0	0	0	0	0	0	0	0	0	0	0	0	0	0	0	0	0	0	0	0	0	0	0	0	0	0	0	0	0	0
k__Bacteria;p__Spirochaetes;c__Spirochaetes;o__Sphaerochaetales;f__Sphaerochaetaceae	0	0	0	0	0	0	0	0	1.57122e-05	2.18941e-06	6.11943e-06	0	0	0	0	1.48772e-05	0	0	0	0	0	0	0	2.2603e-05	0	0	9.62149e-06	0	0	0	0	0	0	0	0	0	0	0	0	0	0	0	0	0	0	0	0	0	0
k__Bacteria;p__Spirochaetes;c__Spirochaetes;o__Spirochaetales;f__Spirochaetaceae	0	2.40061e-05	0	0	6.04284e-05	5.81497e-05	3.88214e-05	2.54276e-05	4.71365e-05	4.59776e-05	0.000575226	0.000123668	8.07852e-06	8.74118e-06	1.14667e-05	0	0	0	9.0843e-06	0.000129004	8.03416e-05	1.52772e-05	9.18248e-06	7.91103e-05	0.000152664	5.51634e-05	8.65934e-05	1.03175e-05	3.21231e-05	8.40795e-06	0	9.4377e-06	5.35038e-05	8.87611e-06	0	0	0	0	6.30033e-05	0	9.23097e-06	0	8.98925e-06	0	4.34887e-05	5.54075e-06	4.44682e-05	0.000198761	1.5748e-05
k__Bacteria;p__Spirochaetes;c__[Brevinematae];o__;f__	0	0	0	0	0	0	0	0	0	0	6.11943e-06	0	0	0	0	0	0	0	0	0	0	0	0	0	0	0	0	0	0	0	0	0	0	0	0	0	0	0	0	0	0	0	0	0	0	0	0	0	0
k__Bacteria;p__Spirochaetes;c__[Leptospirae];o__[Leptospirales];f__Leptospiraceae	0	2.40061e-05	9.31463e-06	2.42892e-05	7.55355e-06	2.49213e-05	8.73481e-05	4.23793e-05	7.85608e-06	1.09471e-05	6.11943e-06	5.30007e-05	2.42356e-05	0.000349647	0	1.48772e-05	0	0	0	0	0	0	9.18248e-06	3.39044e-05	3.59208e-05	7.88049e-06	9.62149e-06	1.03175e-05	8.83385e-05	0	0	1.88754e-05	0	0	0	0	0.000118675	0	1.96885e-05	0	9.23097e-06	0	0	0	1.08722e-05	5.54075e-06	0	1.16918e-05	0
k__Bacteria;p__Spirochaetes;c__[Leptospirae];o__[Leptospirales];f__Sediment-4	0	0	0	0	1.51071e-05	0	0	8.47587e-06	0	0	0	0	0	8.74118e-06	0	0	0	0	0	0	0	0	0	0	0	0	0	0	0	0	0	3.77508e-05	0	0	0	0	0	0	3.15016e-05	0	0	0	0	0	0	0	1.48227e-05	1.16918e-05	0
k__Bacteria;p__Synergistetes;c__Synergistia;o__Synergistales;f__Aminiphilaceae	0	0	0	0	0	0	0	0	0	0	0	0	0	0	0	0	0	0	0	0	0	0	0	0	0	0	0	0	0	0	0	0	1.3376e-05	0	0	0	0	0	0	0	0	0	0	0	0	0	0	0	0
k__Bacteria;p__Synergistetes;c__Synergistia;o__Synergistales;f__Anaerobaculaceae	0	0	0	0	0	0	0	0	0	0	0	0	0	0	0	0	0	0	0	0	0	0	0	0	0	0	0	0	0	0	0	0	0	0	0	0	0	0	0	0	0	0	0	0	0	0	0	0	0
k__Bacteria;p__Synergistetes;c__Synergistia;o__Synergistales;f__Dethiosulfovibrionaceae	0	2.40061e-05	0	0	0	0	0	8.47587e-06	7.85608e-06	4.37882e-06	1.83583e-05	0	0	0	0	0	0	0	0	0.000110575	3.44321e-05	7.6386e-06	0	1.13015e-05	0	5.25366e-06	0	0	0	0	5.8342e-06	0	0	0	0	0	0	0	2.36262e-05	0	0	0	0	0	0	0	1.48227e-05	0.000105226	1.5748e-05
k__Bacteria;p__Synergistetes;c__Synergistia;o__Synergistales;f__Synergistaceae	0	8.00205e-06	0	1.21446e-05	1.51071e-05	0	1.94107e-05	4.23793e-05	1.57122e-05	0	1.83583e-05	0	0	0	0	0	0	0	1.81686e-05	0	0	0	0	3.39044e-05	0	7.88049e-06	0	0	8.03077e-06	0	0	0	1.3376e-05	0	0	0	0	0	5.90656e-05	1.21458e-05	0	0	0	0	2.17443e-05	5.54075e-06	4.44682e-05	0	7.87402e-06
k__Bacteria;p__Synergistetes;c__Synergistia;o__Synergistales;f__TTA_B6	0	0	0	0	0	0	0	4.23793e-05	0	0	1.22389e-05	0	8.07852e-06	0	0	0	0	0	0	0	0	0	0	0	0	0	0	0	8.03077e-06	0	0	0	0	0	0	0	0	0	3.93771e-06	0	9.23097e-06	0	0	0	0	0	0	0	0
k__Bacteria;p__TM6;c__F38;o__;f__	0	0	0	0	0	0	0	0	0	0	0	0	0	0	0	0	0	0	0	0	0	0	0	0	0	0	0	0	0	0	0	0	0	0	0	0	0	0	0	0	0	0	0	0	0	0	0	0	0
k__Bacteria;p__TM6;c__SBRH58;o__;f__	0	0	0	0	0	0	0	0	3.14243e-05	0	0	0	0	0	1.14667e-05	0	0	1.53695e-05	0	0	0	1.52772e-05	9.18248e-06	1.13015e-05	0	1.05073e-05	0	0	2.40923e-05	0	0	0	0	0	0	0	0	0	0	2.42916e-05	0	0	0	0	0	0	0	0	0
k__Bacteria;p__TM6;c__SJA-4;Other;Other	0	0	0	0	0	0	0	0	0	0	0	0	0	0	0	0	0	0	0	0	0	0	0	1.13015e-05	8.98021e-06	0	0	0	0	0	0	0	0	0	0	0	0	0	0	0	0	0	0	0	0	0	0	0	0
k__Bacteria;p__TM6;c__SJA-4;o__;f__	1.61692e-05	9.60246e-05	2.79439e-05	7.28677e-05	1.51071e-05	2.49213e-05	0.000504678	5.93311e-05	0.000337811	5.91141e-05	4.2836e-05	5.30007e-05	0.000169649	0.000183565	1.14667e-05	8.92631e-05	8.87233e-06	0.00016138	0.000145349	0.000211935	9.18189e-05	3.8193e-05	0	0.000180824	0.000700456	0.000149729	9.62149e-06	1.03175e-05	0.000570185	0	4.08394e-05	5.66262e-05	0.00013376	7.10089e-05	0.000320092	3.22286e-05	6.39018e-05	6.52863e-05	1.57508e-05	8.50206e-05	4.61548e-05	0	1.79785e-05	0	1.08722e-05	1.10815e-05	7.41136e-05	0.000116918	7.08661e-05
k__Bacteria;p__TM6;c__SJA-4;o__S1198;f__	0	8.00205e-06	0	0	0	0	0	0	1.57122e-05	0	0	0	8.07852e-06	0	0	0	0	2.30542e-05	9.0843e-06	0	0	0	0	0	1.79604e-05	1.05073e-05	9.62149e-06	0	8.03077e-06	0	0	9.4377e-06	0	0	0	0	0	0	0	0	0	0	0	0	0	0	0	0	7.87402e-06
k__Bacteria;p__TM6;c__SJA-4;o__YJF2-48;f__	0	0	0	1.21446e-05	0	0	0	0	0	2.18941e-06	0	0	0	0	0	0	0	0	0	0	0	0	0	0	1.79604e-05	0	0	0	8.03077e-06	0	0	0	0	0	0	0	0	0	3.93771e-06	0	0	0	0	0	0	0	0	0	0
k__Bacteria;p__TM7;Other;Other;Other	5.38973e-06	5.60143e-05	2.79439e-05	1.21446e-05	3.02142e-05	8.3071e-06	3.88214e-05	2.54276e-05	0	1.31365e-05	0	0	0.000113099	4.37059e-05	1.14667e-05	0	0	1.53695e-05	2.72529e-05	0	0	0	0	0	0	3.67756e-05	9.62149e-06	5.15873e-05	7.2277e-05	4.20398e-05	0.00033255	0.000103815	0	7.9885e-05	2.52704e-05	3.22286e-05	4.56442e-05	0.000111919	3.15016e-05	0	9.23097e-06	1.03945e-05	0	9.69227e-06	4.34887e-05	0	0	2.33836e-05	0
k__Bacteria;p__TM7;c__;o__;f__	5.38973e-06	9.60246e-05	0.000176978	0	3.77678e-05	4.15355e-05	0.000194107	1.69517e-05	2.35682e-05	4.15988e-05	1.83583e-05	0	0.000121178	1.74824e-05	0	0	0	3.0739e-05	8.17587e-05	1.84291e-05	3.44321e-05	2.29158e-05	1.8365e-05	0	0	0.000126088	9.62149e-06	6.19048e-05	0.0001044	5.04477e-05	0.000606757	9.4377e-05	0	7.9885e-05	9.26581e-05	9.66858e-05	5.4773e-05	9.32662e-05	1.57508e-05	0	2.76929e-05	2.07889e-05	8.98925e-06	1.93845e-05	3.26165e-05	5.54075e-06	2.96454e-05	2.33836e-05	7.87402e-06
k__Bacteria;p__TM7;c__MJK10;o__;f__	0	8.00205e-06	0	0	0	0	0	0	0	0	0	0	0	0	0	0	0	0	0	0	0	0	0	0	0	0	0	1.03175e-05	0	0	0	0	0	0	0	0	0	0	3.93771e-06	0	0	0	0	0	0	0	0	0	0
k__Bacteria;p__TM7;c__SC3;o__;f__	1.07795e-05	0.000152039	0.000111776	1.21446e-05	5.28749e-05	0.000149528	0.000155286	3.39035e-05	6.28486e-05	4.59776e-05	3.05971e-05	3.53338e-05	6.46282e-05	0.0001486	2.29334e-05	4.46316e-05	0.00011534	5.37932e-05	9.0843e-05	0.000119789	5.73868e-05	1.52772e-05	2.75475e-05	0.000169522	0.000152664	8.40586e-05	1.9243e-05	0.000319842	9.63693e-05	0.000159751	0.000455068	0.00045301	2.67519e-05	0.00020415	0.000126352	0.000354515	0.000146061	0.000139899	4.33148e-05	8.50206e-05	8.30787e-05	2.07889e-05	7.1914e-05	0.000116307	0	5.54075e-06	0.000148227	8.18426e-05	0.000141732
k__Bacteria;p__TM7;c__TM7-1;o__;f__	7.00665e-05	0.00296876	0.00405186	0.000412917	0.00157869	0.00134575	0.00303777	0.000686545	0.000518501	0.00154353	0.000244777	0.000309171	0.00231046	0.00156467	0.000275201	0.000386807	0.00132198	0.00143705	0.003125	0.00062659	0.000447617	0.000267351	0.000688686	0.000881515	1.79604e-05	0.000740766	0.00071199	0.00302302	0.00241726	0.00293438	0.00873964	0.00367127	0.000829309	0.00330191	0.00298191	0.00350218	0.00378847	0.00431822	0.00151208	0.000923081	0.00276006	0.000665246	0.000773075	0.00141507	0.00178304	0.000138519	0.00246057	0.000818426	0.00129134
k__Bacteria;p__TM7;c__TM7-3;Other;Other	5.38973e-06	2.40061e-05	7.4517e-05	3.64339e-05	2.26607e-05	2.49213e-05	0	8.47587e-06	7.85608e-06	3.94094e-05	0	0	3.23141e-05	1.74824e-05	0	0	0	0	9.0843e-06	1.84291e-05	1.14774e-05	1.52772e-05	1.8365e-05	0	0	1.5761e-05	9.62149e-06	3.09524e-05	3.21231e-05	0	0.00018086	6.60639e-05	0	8.87611e-06	2.52704e-05	3.22286e-05	0	2.79799e-05	3.93771e-05	0	2.76929e-05	1.03945e-05	2.69677e-05	9.69227e-06	0	0	1.48227e-05	0	0
k__Bacteria;p__TM7;c__TM7-3;o__;f__	1.61692e-05	0.00445714	0.00407049	0.000910846	0.00263619	0.00161988	0.00282426	0.00105101	0.000785608	0.00293819	0.000312091	0.00110418	0.00543685	0.000734259	0.000435735	0.000401684	0.000612191	0.000576356	0.0027798	0.00093067	0.000344321	0.000244435	0.00323223	0.000644184	3.59208e-05	0.000443934	0.00146247	0.00319842	0.00218437	0.00153025	0.00986564	0.00420921	0.00141785	0.0019705	0.00192055	0.00615566	0.00476525	0.00551203	0.00502845	0.000862352	0.00503088	0.000436568	0.000305634	0.00281076	0.00207658	0.000205008	0.00240128	0.000806734	0.00210236
k__Bacteria;p__TM7;c__TM7-3;o__Blgi18;f__	0	8.00205e-06	0	0	4.53213e-05	0	0	8.47587e-06	0	1.31365e-05	0	0	0	0	1.14667e-05	0	8.87233e-06	0	0	0	0	0	0	0	0	2.62683e-06	0	0	0	0	0	3.77508e-05	5.35038e-05	0	0	1.07429e-05	0	0	0	0	9.23097e-06	0	0	0	0	0	0	0	0
k__Bacteria;p__TM7;c__TM7-3;o__CW040;Other	0	0	0	0	0	0	0	0	0	0	0	0	0	0	0	0	0	0	0	0	0	0	0	0	0	0	0	0	0	0	0	0	6.68798e-05	0	0	0	0	0	0	0	0	0	0	0	0	0	0	0	0
k__Bacteria;p__TM7;c__TM7-3;o__CW040;f__	0	8.00205e-06	1.86293e-05	0	2.26607e-05	8.3071e-06	0	8.47587e-06	2.35682e-05	4.37882e-06	0	0	0	8.74118e-06	0	0	0	7.68474e-06	0	9.21455e-06	0	0	0	0	0	0	0	0	0	0	5.8342e-06	0	0	0	0	1.07429e-05	0	0	1.18131e-05	0	9.23097e-06	0	0	0	0	0	0	1.16918e-05	0
k__Bacteria;p__TM7;c__TM7-3;o__CW040;f__F16	0	4.00102e-05	0	0	0	0	0	0	1.57122e-05	1.09471e-05	0	0	0	0	4.58668e-05	0	0	0	0	0	0	0	0	0	0	0	0	0	0	0	2.33368e-05	0	1.3376e-05	0	0	1.07429e-05	0	0	1.96885e-05	0	0	0	0	0	0	0	0	0	0
k__Bacteria;p__TM7;c__TM7-3;o__EW055;f__	1.07795e-05	0.000952244	0.00026081	4.85785e-05	0.000611838	0.00045689	0.00128111	0.000203421	0.000141409	0.000599898	2.44777e-05	0.000247337	0.000452397	6.11883e-05	4.58668e-05	4.46316e-05	0.000275042	0.00016138	7.26744e-05	9.21455e-05	0	3.8193e-05	2.75475e-05	0.000101713	8.98021e-06	8.93122e-05	6.73504e-05	0.000350794	0.000505939	0.00036995	0.000950975	0.000858831	0.000173887	0.000186398	0.000690724	0.0017296	4.56442e-05	0.000438351	0.000712725	0.00023077	0.000701554	0.000124734	0	0.000145384	0.000315293	1.10815e-05	7.41136e-05	8.18426e-05	0.000204724
k__Bacteria;p__TM7;c__TM7-3;o__I025;f__	5.38973e-06	0.00135235	0.00108981	0.000267182	0.00044566	0.000556575	0.00107729	0.0004916	0.000172834	0.000858249	0.000146866	0.000273837	0.00177728	0.000638106	0.000114667	0.000327298	0.000177447	0.000353498	0.000554142	0.000193506	0.00017216	7.6386e-05	0.000394847	0.000282537	0	0.000120834	0.000182808	0.00100079	0.000666554	0.000546517	0.00361137	0.00143453	0.000361151	0.00102963	0.000741265	0.0012032	0.00246479	0.00299384	0.0014412	0.000303645	0.00148619	7.27613e-05	9.88817e-05	0.000746305	0.000674074	7.20297e-05	0.00194178	0.000467672	0.000488189
k__Bacteria;p__TM7;c__TM7-3;o__I025;f__Rs-045	0	2.40061e-05	0	0	1.51071e-05	0	0	0	0	1.75153e-05	0	0	0	0	0	0	0	0	0	0	0	0	0	0	0	2.62683e-06	9.62149e-06	0	0	0	0	0	0	0	0	1.07429e-05	0	9.32662e-06	3.93771e-06	0	0	0	0	0	0	0	0	1.16918e-05	0
k__Bacteria;p__TPD-58;c__;o__;f__	0	0	0	0	0	0	0	0	0	0	0	0	0	0	0	0	0	0	0	0	0	0	0	0	0	0	0	0	0	0	0	0	0	0	0	0	0	0	0	0	0	0	0	0	0	0	0	0	0
k__Bacteria;p__Tenericutes;c__CK-1C4-19;o__;f__	0	0	0	0	0	0	0	0	0	0	0	0	0	0	0	0	0	0	0	0	0	0	0	0	0	2.10146e-05	9.62149e-06	0	0	0	0	0	1.3376e-05	0	0	0	0	0	0	0	0	0	0	0	0	0	0	0	0
k__Bacteria;p__Tenericutes;c__Mollicutes;o__;f__	0	0	0	2.42892e-05	0	0	0	0	0	0	1.22389e-05	0	8.07852e-06	0	0	0	0	0	0	0	1.14774e-05	0	0	1.13015e-05	0	7.88049e-06	9.62149e-06	0	0	0	0	0	0	0	0	0	0	9.32662e-06	0	0	0	0	0	9.69227e-06	0	0	0	0	0
k__Bacteria;p__Tenericutes;c__Mollicutes;o__Acholeplasmatales;f__Acholeplasmataceae	0	8.00205e-06	0	0	0	0	0	0	0	0	1.22389e-05	0	0	0	0	0	0	0	0	0	0	7.6386e-06	0	0	0	0	0	0	0	0	0	0	0.000294271	0	0	0	0	0	0	0	0	0	0	0	0	0	0	0	0
k__Bacteria;p__Tenericutes;c__Mollicutes;o__Anaeroplasmatales;f__Anaeroplasmataceae	0	0	0	0	0	0	9.70535e-06	8.47587e-06	7.85608e-06	1.31365e-05	0	0	8.07852e-05	0	0	0	0	0	1.81686e-05	0	0	0	0	1.13015e-05	0	4.46561e-05	9.62149e-06	0	2.40923e-05	0	0	0	0	0	0	0	0	0	0	0	0	0	8.98925e-06	0	1.08722e-05	0	0	0	7.87402e-06
k__Bacteria;p__Tenericutes;c__Mollicutes;o__Entomoplasmatales;f__	0	0	0	0	0	0	0	0	0	0	3.05971e-05	0.000106001	8.07852e-05	0	0	0	0	0	0	0	0	7.6386e-06	9.18248e-06	0	0	3.67756e-05	9.62149e-06	0	0	0	0	0	0	0	0	0	0	0	0	0	0	0	0	0	0	0	0	0	0
k__Bacteria;p__Tenericutes;c__Mollicutes;o__Entomoplasmatales;f__Entomoplasmataceae	0	0	0	0	0	0	0	0	0	0	0	0	0	0	0	0	0	0	0	0	0	0	0	0	0	0	9.62149e-06	0	0	0	0	0	0	0	0	0	0	0	0	0	0	0	0	0	0	0	0	0	0
k__Bacteria;p__Tenericutes;c__Mollicutes;o__Mycoplasmatales;f__Mycoplasmataceae	0	4.80123e-05	9.31463e-06	2.42892e-05	0	0.000157835	0	8.47587e-06	7.85608e-06	9.41446e-05	6.11943e-06	3.53338e-05	0	0	0	0	0	0	0	1.84291e-05	1.14774e-05	1.52772e-05	0	1.13015e-05	8.98021e-06	0	0	0	0	0	2.33368e-05	0	2.67519e-05	0	0	0.0002256	0	0	1.57508e-05	0	9.23097e-06	0	0	0	0.000141338	0	0	1.16918e-05	0
k__Bacteria;p__Tenericutes;c__Mollicutes;o__RF39;f__	0	0	0	0	0	0	0	0	1.57122e-05	4.37882e-06	1.22389e-05	0	0	0	0	0	0	7.68474e-06	0	0	0	7.6386e-06	0	0	0	0	2.88645e-05	0	8.03077e-06	0	0	9.4377e-06	1.3376e-05	0	0	0	0	0	1.18131e-05	1.21458e-05	0	0	0	0	0	5.54075e-06	0	1.16918e-05	7.87402e-06
k__Bacteria;p__Tenericutes;c__Mollicutes;o__RsaHF231;f__	0	0	0	0	2.26607e-05	0	1.94107e-05	0	0	2.18941e-06	1.22389e-05	8.83345e-06	0	0	0	0	0	0	0	0	1.14774e-05	0	0	0	0	7.88049e-06	0	0	0	0	0	0	0	0	0	0	0	0	0	2.42916e-05	1.84619e-05	0	0	0	0	5.54075e-06	1.48227e-05	3.50754e-05	0
k__Bacteria;p__Tenericutes;c__RF3;o__ML615J-28;f__	0	0	0	0	0	0	0	0	0	0	0	0	0	0	0	0	0	0	0	0	0	0	0	0	0	0	0	0	0	0	0	0	0	0	0	0	0	0	0	0	0	0	0	0	0	0	0	0	0
k__Bacteria;p__Thermotogae;c__Thermotogae;o__Thermotogales;f__Thermotogaceae	0	0	0	0	0	0	0	0	0	0	0	0	0	0	0	0	0	0	0	0	0	0	0	0	0	0	0	0	0	0	0	0	0	0	0	0	0	0	0	0	0	0	0	0	0	0	0	0	0
k__Bacteria;p__Verrucomicrobia;Other;Other;Other	0	0	0	0	0	0	0	0	0	0	0	0	0	0	0	0	0	0	0	0	1.14774e-05	0	0	0	0	0	0	0	0	0	0	0	1.3376e-05	0	0	0	0	0	0	0	0	0	0	0	0	0	0	0	0
k__Bacteria;p__Verrucomicrobia;c__;o__;f__	5.38973e-06	0	0	0	0	0	0	0	7.85608e-06	0	0	0	0	0	0	1.48772e-05	0	0	0	0	0	0	0	0	0	5.25366e-06	0	1.03175e-05	8.03077e-06	0	0	0	0	0	1.68469e-05	0	0	0	0	0	0	0	0	0	0	0	0	0	0
k__Bacteria;p__Verrucomicrobia;c__Opitutae;Other;Other	0	0	0	0	0	0	0	0	0	0	0	0	0	0	0	0	0	0	1.81686e-05	0	0	0	0	0	0	0	0	0	0	0	0	0	0	0	0	0	0	0	0	0	0	0	0	0	0	0	0	0	0
k__Bacteria;p__Verrucomicrobia;c__Opitutae;o__;f__	0	0	0	0	0	0	2.9116e-05	0	1.57122e-05	0	6.11943e-06	8.83345e-06	0	8.74118e-06	0	1.48772e-05	0	0	9.0843e-06	0	0	1.52772e-05	0	0	2.69406e-05	0	9.62149e-06	0	0	0	0	0	0	0	0	0	0	0	0	0	0	0	0	0	1.08722e-05	0	0	0	0
k__Bacteria;p__Verrucomicrobia;c__Opitutae;o__Opitutales;f__Opitutaceae	2.15589e-05	3.20082e-05	0.000139719	2.42892e-05	4.53213e-05	8.3071e-05	0.000194107	0.000152566	0.00040066	8.31976e-05	0.000495674	0.00124552	0.00151068	0.000603142	0.000309601	0.000133895	1.77447e-05	0.000107586	0.00155342	0.000258007	0.000149206	0.000305544	0.000348934	0.000203427	0.000745357	0.000643573	0.000846691	0.000154762	0.00179889	6.72636e-05	0.000122518	0.000169879	0.000120384	0.000133142	0.000176893	0.000107429	5.4773e-05	0.000298452	8.26918e-05	0.000121458	2.76929e-05	6.23668e-05	0.000314624	2.90768e-05	9.78495e-05	7.75705e-05	0.000133404	0.000432597	0.00019685
k__Bacteria;p__Verrucomicrobia;c__Opitutae;o__Puniceicoccales;f__Puniceicoccaceae	0	0	0	0	0	0	0	0	0	0	0	0	0	0	0	0	0	0	0	9.21455e-06	1.14774e-05	7.6386e-06	0	0	1.79604e-05	0	0	0	1.60615e-05	0	0	0	0	0	0	0	0	0	0	0	0	0	0	0	0	0	0	0	7.87402e-06
k__Bacteria;p__Verrucomicrobia;c__Opitutae;o__[Cerasicoccales];f__[Cerasicoccaceae]	0	8.00205e-06	0	0	0	0	0	0	7.85608e-06	0	1.83583e-05	0.000247337	8.07852e-06	0	0	1.48772e-05	0	0	0.000290698	0	0	0	0.000330569	0	1.79604e-05	0	9.62149e-06	0	1.60615e-05	0	0	0	0	0	8.42346e-06	0	0	0	3.93771e-06	1.21458e-05	0	0	0	0	0	0	0	1.16918e-05	0
k__Bacteria;p__Verrucomicrobia;c__Verruco-5;o__LD1-PB3;f__	1.07795e-05	0	0	0	0	0	0	8.47587e-06	0	0	0	0	0	0	0	0	0	0	0	0	0	0	0	2.2603e-05	0	0	0	0	0	0	0	0	0	0	0	0	0	0	0	0	0	0	0	0	0	0	0	1.16918e-05	0
k__Bacteria;p__Verrucomicrobia;c__Verruco-5;o__WCHB1-41;f__	0	0	0	0	0	0	0	0	0	0	0	0	0	0	0	0	0	0	0	0	0	0	0	0	0	2.62683e-06	0	0	0	0	0	0	0	0	0	0	0	0	0	0	0	0	0	0	0	0	1.48227e-05	0	0
k__Bacteria;p__Verrucomicrobia;c__Verruco-5;o__WCHB1-41;f__RFP12	0	0	0	0	0	0	0	0	0	0	6.11943e-06	0	0	0	0	0	0	0	0	0	0	0	0	0	0	0	9.62149e-06	0	0	0	0	0	0	0	0	0	0	0	0	1.21458e-05	0	0	0	0	0	5.54075e-06	1.48227e-05	0	0
k__Bacteria;p__Verrucomicrobia;c__Verruco-5;o__WCHB1-41;f__WCHB1-25	0	0	0	0	0	0	0	0	0	0	0	0	0	0	0	0	0	0	0	0	0	0	0	0	0	0	0	0	0	0	0	0	0	0	0	0	0	0	0	0	0	0	0	0	0	0	0	0	0
k__Bacteria;p__Verrucomicrobia;c__Verrucomicrobiae;o__Verrucomicrobiales;f__Verrucomicrobiaceae	1.07795e-05	0.000672172	0.000605451	0.000194314	0.000355017	0.000191063	0.000359098	0.00102558	0.000392804	0.000470723	0	7.95011e-05	0.00558226	0.00174824	0.000378401	0.000193403	7.09786e-05	0.000345813	0.00116279	0.000285651	0.000149206	1.52772e-05	0.000128555	0.000158221	0.000233485	0.000233788	0.000134701	0.000515873	0.00356566	0.00032791	0.00140604	0.000792767	0.000214015	0.000408301	0.00101082	0.000504915	0.00395279	0.00114717	0.000433148	0.000242916	0.000313853	0.000155917	8.98925e-06	1.93845e-05	0.00015221	1.66222e-05	0.000548441	0.00025722	0.00019685
k__Bacteria;p__Verrucomicrobia;c__[Methylacidiphilae];o__Methylacidiphilales;f__	0	8.00205e-06	0	0	0	0	0	0	7.85608e-06	2.18941e-06	0	0	0	0	0	0	0	0	0.000218023	0	0	0	0	0	0	0	0	0	0	0	0	0	0	0	0	0	0	0	0	1.21458e-05	0	1.03945e-05	0	0	0	5.54075e-06	0	0	0
k__Bacteria;p__Verrucomicrobia;c__[Methylacidiphilae];o__Methylacidiphilales;f__LD19	0	0	0	0	0	0	9.70535e-06	0	0	0	0	0	8.07852e-06	0	0	0	0	0	0	0	0	0	0	0	0	0	0	0	8.03077e-06	8.40795e-06	0	0	0	8.87611e-06	8.42346e-06	0	0	0	0	0	0	0	0	0	0	0	0	0	0
k__Bacteria;p__Verrucomicrobia;c__[Methylacidiphilae];o__S-BQ2-57;f__	0	0	0	0	0	0	1.94107e-05	0	0	0	0	0	0	8.74118e-06	0	0	0	0	0	0	0	0	0	0	0	1.05073e-05	0	0	0	0	0	0	0	0	0	0	0	0	0	0	0	0	0	0	0	0	0	0	0
k__Bacteria;p__Verrucomicrobia;c__[Pedosphaerae];o__[Pedosphaerales];Other	0	0	0	0	0	0	0	0	1.57122e-05	0	0	0	8.07852e-06	1.74824e-05	0	0	0	0	0	0	0	0	0	0	0	5.25366e-06	0	0	8.03077e-06	0	0	9.4377e-06	1.3376e-05	0	0	0	0	0	3.93771e-06	0	1.84619e-05	0	0	0	0	0	0	0	0
k__Bacteria;p__Verrucomicrobia;c__[Pedosphaerae];o__[Pedosphaerales];f__	0	8.00205e-05	5.58878e-05	2.42892e-05	2.26607e-05	1.66142e-05	0.000155286	3.39035e-05	0.000235682	2.40835e-05	1.83583e-05	0	0.000129256	5.24471e-05	1.14667e-05	4.46316e-05	0	1.53695e-05	0.00025436	0.000110575	3.44321e-05	0	0	2.2603e-05	1.79604e-05	0.000278444	9.62149e-06	1.03175e-05	8.83385e-05	8.40795e-06	7.00104e-05	4.71885e-05	1.3376e-05	1.77522e-05	8.42346e-06	5.37143e-05	9.12884e-06	1.86532e-05	1.57508e-05	3.64374e-05	2.76929e-05	0	0	1.93845e-05	0	2.2163e-05	7.41136e-05	4.67672e-05	2.3622e-05
k__Bacteria;p__Verrucomicrobia;c__[Pedosphaerae];o__[Pedosphaerales];f__Ellin515	0	3.20082e-05	1.86293e-05	1.21446e-05	0	2.49213e-05	0	8.47587e-06	6.28486e-05	1.53259e-05	0	8.83345e-06	4.03926e-05	4.37059e-05	0	0	0	7.68474e-06	0	1.84291e-05	0	0	0	1.13015e-05	0	6.04171e-05	9.62149e-06	0	1.60615e-05	0	1.16684e-05	2.83131e-05	0	0	8.42346e-06	0	0	0	7.87541e-06	0	0	0	0	0	1.08722e-05	0	2.96454e-05	3.50754e-05	1.5748e-05
k__Bacteria;p__Verrucomicrobia;c__[Pedosphaerae];o__[Pedosphaerales];f__Ellin517	1.07795e-05	5.60143e-05	2.79439e-05	2.42892e-05	7.55355e-06	1.66142e-05	7.76428e-05	3.39035e-05	7.85608e-05	2.18941e-05	6.11943e-06	8.83345e-06	0.000266591	0.000209788	2.29334e-05	0	0	4.61084e-05	0.000617733	8.2931e-05	3.44321e-05	2.29158e-05	0	4.52059e-05	8.98021e-06	0.000612051	1.9243e-05	0	0.000128492	0	0.000379223	5.66262e-05	1.3376e-05	0.000106513	0.000101082	4.29715e-05	0.000118675	0.000186532	3.15016e-05	6.0729e-05	1.84619e-05	4.15779e-05	0	1.93845e-05	1.08722e-05	2.2163e-05	8.89363e-05	9.35344e-05	2.3622e-05
k__Bacteria;p__Verrucomicrobia;c__[Pedosphaerae];o__[Pedosphaerales];f__OPB35	0	0	0	0	7.55355e-06	8.3071e-06	0.000106759	8.47587e-06	3.92804e-05	2.18941e-06	0	0	8.07852e-06	0	0	0	0	7.68474e-06	0	0	0	0	0	0	0	3.1522e-05	0	0	0	0	0	0	0	0	0	0	0	0	0	1.21458e-05	0	0	8.98925e-06	0	0	0	0	0	0
k__Bacteria;p__Verrucomicrobia;c__[Pedosphaerae];o__[Pedosphaerales];f__R4-41B	0	0	0	0	7.55355e-06	0	0	0	0	0	0	0	0	0	0	0	0	0	0	9.21455e-06	0	0	0	0	0	1.31341e-05	0	0	0	0	5.8342e-06	0	0	0	0	0	0	0	0	0	0	0	0	0	0	0	0	0	0
k__Bacteria;p__Verrucomicrobia;c__[Pedosphaerae];o__[Pedosphaerales];f__[Pedosphaeraceae]	0	0	0	0	0	0	0	0	0	0	0	0	0	0	1.14667e-05	0	0	0	2.72529e-05	0	0	0	0	0	0	2.62683e-06	0	0	0	0	0	0	0	0	0	0	0	0	0	0	0	0	0	0	0	0	2.96454e-05	0	0
k__Bacteria;p__Verrucomicrobia;c__[Pedosphaerae];o__[Pedosphaerales];f__auto67_4W	5.38973e-06	3.20082e-05	0	0	0	1.66142e-05	2.9116e-05	0	7.07047e-05	2.18941e-06	0	0	7.27067e-05	3.49647e-05	0	4.46316e-05	0	0	0.000163517	9.21455e-06	0	0	0	2.2603e-05	0	6.04171e-05	1.9243e-05	0	5.62154e-05	0	1.75026e-05	0	1.3376e-05	8.87611e-06	0	0	0	0	0	6.0729e-05	0	0	0	9.69227e-06	1.08722e-05	5.54075e-06	0	1.16918e-05	0
k__Bacteria;p__Verrucomicrobia;c__[Spartobacteria];o__[Chthoniobacterales];f__01D2Z36	0	2.40061e-05	0	1.21446e-05	0	1.66142e-05	1.94107e-05	2.54276e-05	3.92804e-05	6.56823e-06	0	0	3.23141e-05	8.74118e-06	0	0	0	0	9.0843e-06	0	1.14774e-05	0	0	0	8.98021e-06	5.25366e-06	0	0	1.60615e-05	8.40795e-06	4.66736e-05	1.88754e-05	0	2.66283e-05	2.52704e-05	4.29715e-05	0.000118675	3.73065e-05	1.57508e-05	0	0	0	0	0	2.17443e-05	5.54075e-06	0	0	0
k__Bacteria;p__Verrucomicrobia;c__[Spartobacteria];o__[Chthoniobacterales];f__[Chthoniobacteraceae]	0.000123964	0.000344088	0.000475046	0.000255037	0.000347464	0.000224292	0.000679374	0.000339035	0.00112342	0.000302139	4.89554e-05	3.53338e-05	0.00128449	0.00129369	0.000286668	0.000252912	7.98509e-05	0.000537932	0.00398801	0.000645019	0.000195115	0.000152772	4.59124e-05	0.000282537	0.000188584	0.00127139	0.000163565	0.000660318	0.00173465	0.000462437	0.000682602	0.000651201	0.000254143	0.000710089	0.00126352	0.000333029	0.000730307	0.00139899	0.000275639	0.00037652	0.000304622	0.000322229	0.000107871	0.000135692	0.000184827	9.97335e-05	0.000741136	0.000537823	0.000149606
k__Bacteria;p__WPS-2;c__;o__;f__	1.61692e-05	0.000152039	0.00012109	4.85785e-05	7.55355e-05	6.64568e-05	0.000300866	0.000110186	8.64168e-05	3.06517e-05	0.000122389	0.00106001	0.000226199	0.000113635	4.58668e-05	5.95088e-05	8.87233e-06	0.000215173	0.00171693	5.52873e-05	9.18189e-05	0.000190965	0.000174467	3.39044e-05	0.000170624	0.000249549	0.000221294	5.15873e-05	0.000345323	5.88557e-05	0.000297544	0.000198192	2.67519e-05	0.000150894	0.000109505	0.000139657	0.000100417	0.000149226	6.6941e-05	2.42916e-05	8.30787e-05	7.27613e-05	0.000107871	4.84614e-05	4.34887e-05	3.32445e-05	4.44682e-05	9.35344e-05	4.72441e-05
k__Bacteria;p__WS1;c__;o__;f__	0	0	0	1.21446e-05	0	0	0	0	0	0	6.11943e-06	0	0	0	0	0	0	0	0	0	0	0	0	1.13015e-05	0	0	0	0	0	0	0	0	0	0	0	0	0	0	0	0	0	0	0	0	0	0	0	0	0
k__Bacteria;p__WS2;c__Kazan-3B-09;o__;f__	0	0	0	0	0	0	0	0	0	0	0	0	0	0	0	0	0	0	0	0	0	0	0	0	0	0	9.62149e-06	0	0	0	0	0	0	0	0	0	0	0	0	0	0	0	0	0	0	0	0	0	0
k__Bacteria;p__WS2;c__SHA-109;o__;f__	0	8.00205e-06	0	0	7.55355e-06	0	9.70535e-05	0	7.85608e-06	6.56823e-06	6.11943e-06	1.76669e-05	1.6157e-05	8.74118e-06	0	1.48772e-05	0	0	0	0	0	0	0	2.2603e-05	0	1.83878e-05	9.62149e-06	0	0	0	0	0	0	0	8.42346e-06	0	0	0	0	0	0	0	0	0	0	0	0	0	0
k__Bacteria;p__WS3;c__PRR-12;o__;f__	0	0	1.86293e-05	0	0	0	0	0	7.85608e-06	0	0	8.83345e-06	0	0	0	0	0	0	0	0	0	0	0	0	1.79604e-05	0	0	0	0	0	2.33368e-05	0	0	0	0	0	0	0	0	0	0	0	0	0	0	0	0	0	0
k__Bacteria;p__WS3;c__PRR-12;o__GN03;f__	0	0	0	0	0	0	6.79374e-05	0	0	0	0	0	0	0	0	0	0	0	0	0	0	0	0	0	0	0	0	0	0	0	0	0	0	0	0	0	0	0	0	0	0	0	0	0	0	0	0	0	0
k__Bacteria;p__WS3;c__PRR-12;o__GN03;f__KSB4	0	0	0	0	0	0	9.70535e-06	0	0	0	0	0	0	0	0	0	0	0	9.0843e-06	0	0	0	0	0	0	0	0	0	0	0	0	0	0	0	0	0	0	0	0	0	0	0	0	0	0	0	0	0	0
k__Bacteria;p__WS3;c__PRR-12;o__LD1-PA13;f__	0	0	0	0	1.51071e-05	0	0	0	3.14243e-05	0	1.22389e-05	0	0	0	0	0	0	1.53695e-05	0	0	1.14774e-05	0	1.8365e-05	0	8.08219e-05	2.62683e-05	2.88645e-05	0	2.40923e-05	0	0	0	0	0	0	0	0	0	0	1.21458e-05	9.23097e-06	0	0	9.69227e-06	0	0	0	0	1.5748e-05
k__Bacteria;p__WS3;c__PRR-12;o__PBS-III-9;f__	0	0	0	0	0	0	0	0	0	0	0	0	0	0	0	0	0	0	0	0	0	0	0	1.13015e-05	0	0	0	0	0	0	0	0	0	0	0	0	0	0	0	0	0	0	0	0	0	0	0	0	0
k__Bacteria;p__WS3;c__PRR-12;o__SSS58A;f__	0	0	0	0	0	0	0	0	0	0	0	0	0	0	0	0	0	0	0	0	0	0	0	0	0	0	0	0	0	0	0	0	0	0	0	0	0	0	0	0	0	0	0	0	0	0	0	0	0
k__Bacteria;p__WS3;c__PRR-12;o__Sediment-1;f__	0	9.60246e-05	3.72585e-05	0	0	1.66142e-05	0.000116464	8.47587e-06	8.64168e-05	8.75764e-06	0.00010403	0	5.65497e-05	4.37059e-05	0	0	0	7.68474e-06	2.72529e-05	2.76437e-05	1.14774e-05	1.52772e-05	0	5.65074e-05	0.000125723	0.000115581	8.65934e-05	0	7.2277e-05	1.68159e-05	4.66736e-05	1.88754e-05	1.3376e-05	1.77522e-05	8.42346e-06	1.07429e-05	0	0	1.18131e-05	4.85832e-05	0	0	1.79785e-05	0	2.17443e-05	0	1.48227e-05	4.67672e-05	6.29921e-05
k__Bacteria;p__WS3;c__PRR-12;o__Sediment-1;f__CV106	0	0	0	0	0	0	0	0	0	0	0	0	0	0	0	0	0	0	0	0	0	0	0	0	0	1.05073e-05	0	0	0	0	0	0	0	0	8.42346e-06	0	0	0	0	0	0	0	0	0	0	0	0	0	0
k__Bacteria;p__WS3;c__PRR-12;o__Sediment-1;f__PRR-10	5.38973e-06	0.000104027	1.86293e-05	1.21446e-05	3.02142e-05	1.66142e-05	0.000232928	1.69517e-05	0.000141409	1.31365e-05	9.79108e-05	1.76669e-05	2.42356e-05	1.74824e-05	1.14667e-05	0	8.87233e-06	3.0739e-05	9.0843e-06	1.84291e-05	2.29547e-05	0	0	0	0.000143683	0.000191759	0.000173187	0	7.2277e-05	8.40795e-06	7.00104e-05	0	1.3376e-05	0	0	0	0	0	1.18131e-05	0	0	0	8.98925e-06	0	3.26165e-05	0	1.48227e-05	3.50754e-05	7.87402e-05
k__Bacteria;p__WS3;c__PRR-12;o__wb1_H11;f__	0	1.60041e-05	0	0	0	0	0	0	2.35682e-05	0	0	8.83345e-06	8.07852e-06	0	0	0	0	0	0	0	0	0	0	0	8.98021e-06	5.25366e-06	1.9243e-05	0	0	0	0	0	0	0	0	1.07429e-05	0	0	0	0	0	0	0	0	1.08722e-05	0	0	0	0
k__Bacteria;p__WS4;c__;o__;f__	0	0	0	0	0	8.3071e-06	0	0	0	4.37882e-06	0	0	0	0	0	0	0	0	0	0	0	0	0	0	0	2.62683e-06	0	0	8.03077e-06	0	0	0	0	0	0	0	0	0	0	0	0	0	1.79785e-05	0	0	0	0	0	0
k__Bacteria;p__WS5;c__;o__;f__	5.38973e-06	0	0	0	7.55355e-06	0	0	0	0	0	1.83583e-05	0	0	0	0	0	0	0	0	0	0	0	0	0	0	0	0	0	0	0	0	0	0	0	0	0	0	0	3.93771e-06	0	0	0	0	0	0	5.54075e-06	1.48227e-05	0	0
k__Bacteria;p__WS6;c__;o__;f__	0	0	0	0	0	0	0	0	0	0	0	0	0	0	0	0	0	0	0	0	0	0	0	0	0	0	0	0	0	0	0	0	0	0	0	0	0	0	0	0	0	0	0	0	0	0	0	0	0
k__Bacteria;p__WS6;c__B142;o__;f__	0	0	0	0	0	0	0	8.47587e-06	0	2.18941e-06	0	0	8.07852e-06	0	0	0	0	0	0	0	0	0	0	0	0	0	0	0	0	0	0	0	0	0	0	0	9.12884e-06	0	0	0	0	0	0	0	1.08722e-05	0	0	0	0
k__Bacteria;p__WS6;c__SC72;o__A-2AF;f__	0	0	0	0	0	0	0	0	0	0	6.11943e-06	0	0	0	0	0	0	0	0	0	0	0	0	0	0	0	0	0	0	0	0	0	0	0	0	0	0	0	1.18131e-05	0	0	0	0	0	0	0	0	0	0
k__Bacteria;p__WS6;c__SC72;o__WCHB1-15;f__	0	0	0	0	0	0	0	0	0	0	0	0	0	0	0	0	0	0	0	0	0	0	0	0	0	0	0	0	0	0	0	0	0	0	0	0	0	0	0	0	0	0	0	0	0	1.10815e-05	0	0	0
k__Bacteria;p__WWE1;c__[Cloacamonae];o__[Cloacamonales];f__	0	0	0	0	0	0	0	0	0	0	0	0	0	0	0	0	0	0	0	0	0	0	0	0	0	0	0	0	0	0	0	0	0	0	0	0	0	0	0	0	0	0	0	0	0	0	0	0	0
k__Bacteria;p__WWE1;c__[Cloacamonae];o__[Cloacamonales];f__CW-1	0	0	0	0	0	0	0	0	0	0	0	0	0	0	0	0	0	0	0	0	0	0	0	0	0	0	0	0	0	0	0	0	0	0	0	0	0	0	0	0	0	0	0	0	0	0	0	0	0
k__Bacteria;p__WWE1;c__[Cloacamonae];o__[Cloacamonales];f__MSBL8	0	0	0	0	0	0	0	0	0	0	0	0	0	0	0	0	0	0	0	0	0	0	0	1.13015e-05	0	0	0	0	0	0	0	0	0	0	0	0	0	0	0	0	0	0	0	0	0	0	0	0	0
k__Bacteria;p__WWE1;c__[Cloacamonae];o__[Cloacamonales];f__SHA-116	0	0	0	0	0	0	0	0	0	0	0	0	0	0	0	0	0	0	0	0	0	0	0	0	0	2.62683e-06	0	0	0	0	0	0	0	0	0	0	0	0	0	0	0	0	0	0	0	0	0	0	0
k__Bacteria;p__WWE1;c__[Cloacamonae];o__[Cloacamonales];f__[Cloacamonaceae]	0	0	0	0	0	0	0	8.47587e-06	7.85608e-06	0	0	0	0	0	0	0	0	0	0	0	0	0	0	2.2603e-05	0	0	0	0	0	0	0	0	1.3376e-05	0	0	0	0	0	2.36262e-05	0	0	0	0	0	0	0	0	1.16918e-05	0
k__Bacteria;p__[Caldithrix];c__KSB1;o__GW-22;f__	0	0	0	0	0	0	0	8.47587e-06	0	0	0	0	0	0	0	0	0	0	0	0	0	0	0	0	0	0	0	0	0	0	0	0	0	0	0	0	0	0	0	0	0	0	0	0	0	0	0	0	0
k__Bacteria;p__[Caldithrix];c__KSB1;o__MSB-5B5;f__	0	0	0	0	0	0	0	0	0	0	0	0	0	0	0	0	0	0	0	0	0	0	0	0	0	0	0	0	0	0	0	0	0	0	0	0	0	0	0	0	0	0	0	0	0	0	0	0	0
k__Bacteria;p__[Caldithrix];c__KSB1;o__Ucn15732;f__	5.38973e-06	0	0	0	0	0	0	0	0	0	0	0	0	0	0	0	0	7.68474e-06	0	0	0	0	0	0	0	0	0	0	0	0	0	0	0	0	0	0	0	0	0	0	0	0	0	0	0	0	0	0	0
k__Bacteria;p__[Thermi];c__Deinococci;o__Deinococcales;f__Deinococcaceae	0.202762	0.0250464	0.0283258	0.221821	0.0179246	0.0641308	0.0517974	0.0168076	0.0602325	0.0293118	0.166191	0.114482	0.0102193	0.0143618	0.0565194	0.0231638	0.0183746	0.00570976	0.00952035	0.0300302	0.0276719	0.0276059	0.0511648	0.0997921	0.0190021	0.0196461	0.146025	0.0176841	0.0048024	0.015395	0.00631844	0.0282659	0.200158	0.0142106	0.00651976	0.034216	0.00934793	0.00387987	0.0392707	0.0235993	0.0228743	0.00271296	0.120051	0.0384977	0.0825415	0.124916	0.0364342	0.0292997	0.0314961
k__Bacteria;p__[Thermi];c__Deinococci;o__Deinococcales;f__Trueperaceae	0.00320689	0.00232059	0.0102461	0.00142092	0.00229628	0.00321485	0.00160138	0.00448373	0.00270249	0.00327317	0.00249673	0.00333021	0.00266591	0.00413458	0.00369228	0.020352	0.000275042	0.0126491	0.00278888	0.00783237	0.0102263	0.0245199	0.00201096	0.00405723	0.00352024	0.00781219	0.00441626	0.00470477	0.00203179	0.00589398	0.00598589	0.00446403	0.00260831	0.00481085	0.0176219	0.00429715	0.00788731	0.00443014	0.0052214	0.0201863	0.00454164	0.00341978	0.00471037	0.00580567	0.0039466	0.016456	0.0119026	0.00862855	0.00451181
k__Bacteria;p__[Thermi];c__Deinococci;o__Thermales;f__Thermaceae	0	0.000120031	0	0	7.55355e-06	8.3071e-06	9.70535e-06	0	3.14243e-05	4.37882e-06	3.67166e-05	1.76669e-05	0	0	0	0	0	0	0	0	0	7.6386e-06	0	2.2603e-05	0	0	0.000134701	1.03175e-05	0	0	0	0	0	0	0	1.07429e-05	9.12884e-06	0	3.93771e-06	0	0	0	0.000107871	0	1.08722e-05	0	1.48227e-05	0	0
[truncated: 235 more columns]

## Sheet: Supplementary Dataset 3
Supplementary dataset 3. The statistics of multiple climatic factors on average in each month investigated in this study. The data provenance is worldweatheronline(https://www.worldweatheronline.com/lang/zh-hans/wuhan-weather/).
Weather information Date	Temperature	Averaged Pressure (mb)	Averaged UV Index	Averaged Humidity (%)
Nov. 2015	15	1023.5	3	75
Dec. 2015	11	1028.1	4	59
Jan. 2016	8	1027.6	1	61
Feb. 2016	13	1026.7	5	49
Mar. 2016	18	1020	6	55
Apr. 2016	24	1011.6	7	70
May. 2016	26	1010.3	7	71
Jun. 2016	29	1005.9	7	79
Jul. 2016	33	1003.5	9	79
Aug. 2016	34	1004.8	7	71
Sep. 2016	30	1011	4	63
Oct. 2016	22	1017.8	3	78
Nov. 2016	15	1023.4	4	77
Dec. 2016	12	1026.1	4	70
Jan. 2017	11	1026.3	1	69
Feb. 2017	12	1025	5	63
Mar. 2017	16	1020.3	4	66
Apr. 2017	19	1013.4	6	68

## Sheet: Supplementary Dataset 4
Supplementary dataset 4. Predicted KEGG KO function counts (abundances) by sample ID. Each row name represents the assigned KO ID, picked against the newest version of GreenGenes. For detailed information of each sample ID, refers to supplementary dataset 1.
KO number/ID	WTTlibraryW	ATFlibraryE	ATTlakeW	SMinfirmaryE	WTTstationM	ATSgateW	WTFlakeM	WTSdormM	ATFlakeM	WTTinfirmaryE	SPTstationM	WTFstationM	WTShotelE	ATSlakeW	ATFlakeW	WTTdormW	ATSinfirmaryE	WT2infirmaryE	WT2libraryE	SP2stationM	HS2library	WT2canteenM	WT2hotelM	WTScanteenW	WT2stationW	SP2dormE	SPTlibraryE	ATSlakeM	WTSstationW	WT2stationE	SPScanteenW	SP2gateW	ATSstationE	WTSgateM	SP2infirmaryM	SPSclassroomW	WT2classroomM	WT2gateW	SPThotelM	WT2hotelE	WTFlibraryW	SMcanteenM	SPTgateW	WTFlibraryM	WTFcanteenM	ATTdormE	SPFstationM	SPSplaygroundW	ATSstationM
K01365	0	0	0	0	0	0	0	0	0	0	0	0	0	0	0	0	0	0	0	0	0	0	0	0	0	0	0	0	0	0	0	0	0	0	0	0	0	0	0	0	0	0	0	0	0	0	0	0	0
K01364	10	0	0	11	85	0	1	5	0	3	13	11	6	0	0	54	0	31	26	7	5	136	20	6	12	6	4	0	22	49	10	8	0	18	3	2	362	19	16	93	8	120	4	5	9	0	8	0	0
K01361	189	142	343	51	30	604	13	38	24	72	17	12	13	325	68	70	25	25	60	73	268	729	48	59	32	241	33	77	24	101	57	73	108	25	105	7	190	49	37	14	59	7	42	61	58	168	7	3	254
K01360	21	27	21	15	50	92	6	9	9	19	36	30	40	33	15	20	19	4	6	6	8	54	7	20	98	5	40	8	14	7	54	12	24	12	6	6	20	26	16	10	13	19	24	16	17	31	30	2	38
K01362	84408	97615	98408	75314	70750	240298	57519	45956	77769	42158	65002	51154	38856	112809	85783	46711	89867	45638	57775	89827	67713	232192	51728	47297	116164	67020	67972	104797	44675	105861	84535	92495	63409	55969	73592	56208	118744	59496	73502	44282	44479	58058	80103	44407	65330	87033	59583	67700	81037
K02249	10	10	28	4	4	39	2	0	1	5	1	2	1	17	2	2	2	2	5	7	8	25	4	2	1	2	2	5	2	5	2	17	9	2	7	1	4	3	2	2	3	1	3	3	3	13	1	0	20
K05841	1114	1669	2840	1289	1895	7050	869	764	336	1135	1557	844	1129	2813	3027	719	1199	1080	1252	9328	2679	5671	1563	1186	3836	1709	2712	997	1420	1770	8636	5406	969	831	4190	3312	2630	1103	2693	918	816	1592	2468	2371	1448	2451	1551	9482	1470
K05844	8851	11823	7879	9339	9223	25049	4415	4963	7794	3847	8418	6293	3977	8293	11878	4827	6912	4807	6519	9647	7066	21069	3576	4534	11336	5250	7344	13446	3985	8186	5729	5882	9995	6304	5795	3651	20378	4879	6273	5471	3860	8577	6081	4194	5265	10284	8063	4808	8893
K05845	14468	28589	24744	17755	16573	65180	7392	10993	12047	10937	9316	8118	11648	26406	26126	10272	17728	12233	14306	34213	11164	62696	12649	12549	21241	15904	14607	18881	12826	27860	18092	20049	19883	11306	15021	9044	28912	13991	17625	9594	8850	11299	14467	12558	13277	27382	9447	14698	22348
K05846	35012	54907	50845	36485	35164	128139	20583	24906	26977	24245	23170	21840	25497	55183	46434	22613	43157	27839	31858	62540	24738	144153	29334	27211	48732	35789	31407	38130	25097	61434	30483	40902	35545	26004	31095	19929	64290	30899	36883	21748	21088	23027	31720	25455	31959	51326	25086	22050	45238
K05847	17807	31987	27941	20938	19887	74939	8264	12407	12666	13600	14607	12764	14382	29482	30043	11828	22835	16330	19471	36798	14611	74415	15347	14437	30201	19529	19420	20633	14843	36353	19929	22549	22257	14980	18364	12025	36146	15963	20223	12374	11517	13171	16124	14687	15305	30687	16049	15077	26259
K00508	17221	19260	22475	23290	28443	74404	4047	13293	2734	13256	15959	15893	18810	21050	15631	12952	16144	16978	16287	11232	9643	60028	10641	15227	30728	15238	17120	4268	18248	27863	10745	15018	7836	14002	11099	5494	30395	13385	20058	16719	10401	20815	13113	11931	13771	17889	20774	2692	32822
K00500	10068	5625	7666	8751	12388	22549	1877	4920	920	4512	13277	10163	6024	7172	5725	5709	6867	6891	7955	5653	6274	22108	5557	4804	26495	7241	6715	1904	6854	8165	4757	7003	3139	6464	3486	3858	17118	5084	7453	8868	5556	10405	5314	3718	8884	5575	12272	897	9368
K00507	24456	34172	23454	19312	24270	78500	11051	11510	17473	10485	25212	17708	10498	24030	39290	14140	22135	11257	17502	36318	20587	52493	14339	12591	44620	16506	25324	30153	13902	28285	36099	26912	28550	18922	21754	19100	38141	12932	22748	15115	12334	19210	18263	16258	14454	35039	23290	35194	21330
K00504	113	359	101	74	120	512	40	65	22	56	154	92	55	118	118	32	398	120	173	78	94	426	165	71	514	155	106	56	74	172	44	154	121	53	62	20	187	238	65	52	112	64	62	129	125	121	122	16	155
K00505	175	1060	344	243	271	1071	56	104	79	205	130	74	162	368	1294	145	400	130	251	230	107	1351	132	189	1199	154	206	110	267	340	122	181	882	165	129	67	380	252	253	131	112	90	161	250	119	1073	104	14	429
K12521	0	0	3	1	0	1	0	0	0	0	0	0	0	1	0	0	0	0	0	0	0	0	0	0	0	0	0	0	0	0	0	0	0	0	0	0	0	0	0	0	0	0	0	0	0	1	0	0	0
K01101	1275	1967	3207	1659	1228	6889	172	607	291	652	909	594	476	3084	1637	762	681	492	1083	899	1483	5235	745	626	827	1409	791	512	557	1211	621	1261	1007	553	768	192	2146	727	923	382	778	484	790	647	653	2012	632	72	2244
K01103	453	377	609	853	882	2336	97	266	53	317	1282	739	275	458	500	255	246	349	412	247	520	1113	330	242	4606	423	341	88	611	444	398	464	231	277	110	140	947	214	528	669	395	1625	344	247	282	444	618	54	1097
K12520	0	0	0	0	0	0	0	0	0	0	0	0	0	0	0	0	0	0	0	0	0	0	0	0	0	0	0	0	0	0	0	0	0	0	0	0	0	0	0	0	0	0	0	0	0	0	0	0	0
[truncated: 6,889 more rows]
[truncated: 235 more columns]

## Sheet: Supplementary Dataset 5
Supplementary dataset 5. Predicted FAPROTAX (Functional Annotation of Prokaryotic Taxa) function counts (abundances) by sample ID. Each row name repsents the assigned function. For detailed information of each sample ID, refers to supplementary dataset 1.
[truncated: 91 more rows]
[truncated: 235 more columns]

[truncated: 2 more sheets: Supplementary Dataset 6, Supplementary Dataset 7]
